# Supplementary material for: Novel approach to advance directive training: Hospice and palliative care fellow led workshop feasible and effective in increasing confidence in end of life conversations
Source: PLoS One. 2024 Dec 19;19(12):e0300693. doi: 10.1371/journal.pone.0300693 (PMC11658493; doi:10.1371/journal.pone.0300693)
Supplement: S1 File — (XLSX) [file pone.0300693.s001.xlsx]

## Sheet: Exploded Pivot Table
Count of Response ID	Column Labels
Row Labels	Strongly disagree	Disagree	Neutral	Agree	Strongly agree	Grand Total
I have sufficient knowledge of advance directives, given my years of training. ( Very Significant P value <0.001	0	0.197368	0.302632	0.421053	0.0789474	1
Post	0	0.0294118	0.205882	0.676471	0.0882353	1
Pre	0	0.333333	0.380952	0.214286	0.0714286	1
I believe my experience with advance directives is adequate for the situations that I routinely encounter. (Very Significant P value: 0.001	0	0.184211	0.289474	0.447368	0.0789474	1
Post	0	0.0294118	0.117647	0.794118	0.0588235	1
Pre	0	0.309524	0.428571	0.166667	0.0952381	1
I am interested in participating in advance directive scenarios should they be offered at the simulation center. Not signficant P value : 0.32	0	0.0394737	0.157895	0.407895	0.394737	1
Post	0	0	0.176471	0.382353	0.441176	1
Pre	0	0.0714286	0.142857	0.428571	0.357143	1
I do not need additional instruction on advance directives at this time Remove ( Similar question as I have sufficient knowledge) MarginalP value : 0.067	0.184211	0.592105	0.118421	0.0789474	0.0263158	1
Post	0.0882353	0.588235	0.176471	0.147059	0	1
Pre	0.261905	0.595238	0.0714286	0.0238095	0.047619	1
Didactic Sessions on advance directives should be offered by my hospital, residency program or medical school. ( remove) Not Significant P value0.5	0.0131579	0.0131579	0.0131579	0.355263	0.605263	1
Post	0.0294118	0	0	0.294118	0.676471	1
Pre	0	0.0238095	0.0238095	0.404762	0.547619	1
Advance directives should only be discussed with patients over 60 ( not signficant 0.73)	0.434211	0.355263	0.0526316	0.0657895	0.0921053	1
Post	0.529412	0.294118	0	0.0294118	0.147059	1
Pre	0.357143	0.404762	0.0952381	0.0952381	0.047619	1
Grand Total	0.105263	0.230263	0.155702	0.296053	0.212719	1

## Sheet: Exploded
Survery	Start Date	End Date	Progress	Duration (in seconds)	Finished	Recorded Date	Response ID	Recipient Last Name	Recipient First Name	Recipient Email	External Data Reference	User Language	Survey Response	Survey Question
Pre	2022-03-08 17:57:51	2022-03-08 17:58:48	100	56	True	2022-03-08 17:58:48	R_BzXd0qEssQCNuHT					EN	Disagree	Advance directives should only be discussed with patients over 60
Pre	2022-03-08 18:29:16	2022-03-08 18:30:18	100	62	True	2022-03-08 18:30:19	R_72p3q4Mym7SivTP					EN	Agree	Advance directives should only be discussed with patients over 60
Pre	2022-03-08 19:37:46	2022-03-08 19:38:37	100	51	True	2022-03-08 19:38:37	R_2QyPd2eK7s0FW5x					EN	Disagree	Advance directives should only be discussed with patients over 60
Pre	2022-03-09 09:19:10	2022-03-09 09:19:57	100	47	True	2022-03-09 09:19:57	R_11hjwXuuXtreHgW					EN	Disagree	Advance directives should only be discussed with patients over 60
Pre	2022-03-09 12:45:31	2022-03-09 12:46:33	100	62	True	2022-03-09 12:46:34	R_9mHyH8DsmJnavVD					EN	Agree	Advance directives should only be discussed with patients over 60
Pre	2022-03-09 12:46:04	2022-03-09 12:46:47	100	43	True	2022-03-09 12:46:47	R_1jdH5737kgjqiZM					EN	Strongly disagree	Advance directives should only be discussed with patients over 60
Pre	2022-03-09 12:49:31	2022-03-09 12:50:04	100	33	True	2022-03-09 12:50:05	R_yqZoDavgmJI32bT					EN	Strongly disagree	Advance directives should only be discussed with patients over 60
Pre	2022-03-09 12:48:59	2022-03-09 12:50:16	100	76	True	2022-03-09 12:50:16	R_3fDGdKvdhDFMsgF					EN	Disagree	Advance directives should only be discussed with patients over 60
Pre	2022-03-09 12:43:53	2022-03-09 12:53:29	100	576	True	2022-03-09 12:53:30	R_1FgLAE2vhDf4xq1					EN	Disagree	Advance directives should only be discussed with patients over 60
Pre	2022-03-09 12:55:03	2022-03-09 12:55:34	100	31	True	2022-03-09 12:55:34	R_2YGiqxXK65T7itY					EN	Strongly disagree	Advance directives should only be discussed with patients over 60
Pre	2022-03-09 12:55:26	2022-03-09 12:56:09	100	42	True	2022-03-09 12:56:09	R_2thXQC83sxWoh2u					EN	Agree	Advance directives should only be discussed with patients over 60
Pre	2022-03-09 12:57:09	2022-03-09 12:57:34	100	25	True	2022-03-09 12:57:35	R_zcMgjyMB559ya6R					EN	Disagree	Advance directives should only be discussed with patients over 60
Pre	2022-03-09 12:56:32	2022-03-09 12:58:04	100	92	True	2022-03-09 12:58:05	R_smXEWcPBdJ7d0WZ					EN	Neutral	Advance directives should only be discussed with patients over 60
Pre	2022-03-09 13:01:26	2022-03-09 13:02:03	100	36	True	2022-03-09 13:02:03	R_30iV5Ere6EN9Mf9					EN	Disagree	Advance directives should only be discussed with patients over 60
Pre	2022-03-09 13:03:39	2022-03-09 13:04:26	100	46	True	2022-03-09 13:04:26	R_1jQgHOL0Pp99ZaF					EN	Strongly disagree	Advance directives should only be discussed with patients over 60
Pre	2022-03-09 13:36:43	2022-03-09 13:37:28	100	45	True	2022-03-09 13:37:29	R_2WuSSxQ4MHMaTIF					EN	Agree	Advance directives should only be discussed with patients over 60
Pre	2022-03-09 13:37:58	2022-03-09 13:38:51	100	52	True	2022-03-09 13:38:51	R_3CQpkEMrSHyvIyo					EN	Disagree	Advance directives should only be discussed with patients over 60
Pre	2022-03-09 13:37:49	2022-03-09 13:39:14	100	84	True	2022-03-09 13:39:15	R_31nqtExiAsKEoAE					EN	Disagree	Advance directives should only be discussed with patients over 60
Pre	2022-03-09 13:42:08	2022-03-09 13:43:02	100	54	True	2022-03-09 13:43:02	R_3m351u8jfqAO7co					EN	Neutral	Advance directives should only be discussed with patients over 60
Pre	2022-03-09 13:44:23	2022-03-09 13:45:21	100	57	True	2022-03-09 13:45:21	R_3JxeeCcJcAbu0UF					EN	Strongly disagree	Advance directives should only be discussed with patients over 60
Pre	2022-03-09 14:02:12	2022-03-09 14:02:53	100	41	True	2022-03-09 14:02:53	R_3sB4BmWyZEfMCPG					EN	Strongly disagree	Advance directives should only be discussed with patients over 60
Pre	2022-03-09 14:01:46	2022-03-09 14:03:17	100	91	True	2022-03-09 14:03:17	R_3phw5SIPvuwigUs					EN	Strongly disagree	Advance directives should only be discussed with patients over 60
Pre	2022-03-09 14:30:33	2022-03-09 14:31:33	100	60	True	2022-03-09 14:31:34	R_29M7fE3s8gR6ush					EN	Strongly agree	Advance directives should only be discussed with patients over 60
Pre	2022-03-09 14:30:24	2022-03-09 14:32:10	100	105	True	2022-03-09 14:32:10	R_OyawxPQVtxgAAGR					EN	Disagree	Advance directives should only be discussed with patients over 60
Pre	2022-03-09 15:53:11	2022-03-09 15:54:05	100	53	True	2022-03-09 15:54:05	R_1DC0asArvVXSCir					EN	Disagree	Advance directives should only be discussed with patients over 60
Pre	2022-03-09 16:22:53	2022-03-09 16:23:50	100	57	True	2022-03-09 16:23:51	R_3pipJn0pNF5Y4ry					EN	Neutral	Advance directives should only be discussed with patients over 60
Pre	2022-03-09 16:33:36	2022-03-09 16:34:12	100	36	True	2022-03-09 16:34:12	R_2dRX6AljB616R0o					EN	Strongly agree	Advance directives should only be discussed with patients over 60
Pre	2022-03-09 17:01:13	2022-03-09 17:02:07	100	54	True	2022-03-09 17:02:07	R_d0TtTY43UjFETWp					EN	Disagree	Advance directives should only be discussed with patients over 60
Pre	2022-03-09 17:56:06	2022-03-09 17:57:45	100	98	True	2022-03-09 17:57:45	R_ZBK7Cy0cPitvg3v					EN	Disagree	Advance directives should only be discussed with patients over 60
Pre	2022-03-09 18:19:10	2022-03-09 18:20:19	100	69	True	2022-03-09 18:20:20	R_1dmBbqxhEKVcp4k					EN	Strongly disagree	Advance directives should only be discussed with patients over 60
Pre	2022-03-09 19:31:02	2022-03-09 19:31:45	100	42	True	2022-03-09 19:31:45	R_WvzjiRii1zLGg2R					EN	Disagree	Advance directives should only be discussed with patients over 60
Pre	2022-03-09 23:30:22	2022-03-09 23:30:53	100	30	True	2022-03-09 23:30:53	R_smXbW4trpjibwnT					EN	Disagree	Advance directives should only be discussed with patients over 60
Pre	2022-03-10 08:24:45	2022-03-10 08:25:54	100	68	True	2022-03-10 08:25:54	R_1l0mE475bLeitMg					EN	Strongly disagree	Advance directives should only be discussed with patients over 60
Pre	2022-03-10 08:25:42	2022-03-10 08:27:26	100	104	True	2022-03-10 08:27:27	R_3nB20OVZzXUU7ZF					EN	Strongly disagree	Advance directives should only be discussed with patients over 60
Pre	2022-03-10 09:08:05	2022-03-10 09:08:50	100	45	True	2022-03-10 09:08:50	R_27VF2PiPfVCQmdb					EN	Strongly disagree	Advance directives should only be discussed with patients over 60
Pre	2022-03-10 11:01:51	2022-03-10 11:03:43	100	112	True	2022-03-10 11:03:44	R_p3OKa244lAwP39f					EN	Strongly disagree	Advance directives should only be discussed with patients over 60
Pre	2022-03-10 13:30:49	2022-03-10 13:31:36	100	46	True	2022-03-10 13:31:36	R_1Ca9RHADC8jhyAC					EN	Neutral	Advance directives should only be discussed with patients over 60
Pre	2022-03-11 02:02:14	2022-03-11 02:03:07	100	52	True	2022-03-11 02:03:07	R_31gtY0ON09HgaON					EN	Strongly disagree	Advance directives should only be discussed with patients over 60
Pre	2022-03-11 09:47:06	2022-03-11 09:48:21	100	74	True	2022-03-11 09:48:22	R_11ch4IpEmSggggx					EN	Disagree	Advance directives should only be discussed with patients over 60
Pre	2022-03-11 10:17:16	2022-03-11 10:17:48	100	32	True	2022-03-11 10:17:48	R_3ef5l32kNElRoX0					EN	Disagree	Advance directives should only be discussed with patients over 60
Pre	2022-03-11 12:03:24	2022-03-11 12:05:02	100	97	True	2022-03-11 12:05:02	R_3qr25QSYbXGNVG2					EN	Strongly disagree	Advance directives should only be discussed with patients over 60
Pre	2022-03-15 06:14:07	2022-03-15 06:14:49	100	42	True	2022-03-15 06:14:49	R_1LRJlRBR9CERsAT					EN	Strongly disagree	Advance directives should only be discussed with patients over 60
Post	2022-04-01 12:16:02	2022-04-01 12:16:37	100	34	True	2022-04-01 12:16:37	R_2U9391mkYeSpK0a					EN	Strongly agree	Advance directives should only be discussed with patients over 60
Post	2022-04-01 12:16:02	2022-04-01 12:16:37	100	35	True	2022-04-01 12:16:37	R_Rq9Du5CW2YI1g65					EN	Strongly disagree	Advance directives should only be discussed with patients over 60
Post	2022-04-01 12:16:01	2022-04-01 12:16:39	100	38	True	2022-04-01 12:16:39	R_1IztcNEtGqyx67h					EN	Disagree	Advance directives should only be discussed with patients over 60
Post	2022-04-01 12:16:03	2022-04-01 12:16:41	100	37	True	2022-04-01 12:16:42	R_6KnpzAOqYOSgYoh					EN	Disagree	Advance directives should only be discussed with patients over 60
Post	2022-04-01 12:16:14	2022-04-01 12:16:45	100	30	True	2022-04-01 12:16:45	R_27JV1QHMrJPO7ZW					EN	Strongly agree	Advance directives should only be discussed with patients over 60
Post	2022-04-01 12:16:07	2022-04-01 12:16:47	100	39	True	2022-04-01 12:16:47	R_1cUsdIPfNIrviu6					EN	Strongly disagree	Advance directives should only be discussed with patients over 60
Post	2022-04-01 12:16:04	2022-04-01 12:16:50	100	46	True	2022-04-01 12:16:50	R_ahLKpbt2avOQfNT					EN	Strongly agree	Advance directives should only be discussed with patients over 60
Post	2022-04-01 12:16:12	2022-04-01 12:16:50	100	38	True	2022-04-01 12:16:51	R_snSAAwgM6Qqdfcl					EN	Strongly agree	Advance directives should only be discussed with patients over 60
Post	2022-04-01 12:16:10	2022-04-01 12:17:04	100	53	True	2022-04-01 12:17:04	R_1r0ISBd1zPLyC6o					EN	Disagree	Advance directives should only be discussed with patients over 60
Post	2022-04-01 12:16:13	2022-04-01 12:17:09	100	56	True	2022-04-01 12:17:10	R_31SKY3sMedpgGzc					EN	Strongly disagree	Advance directives should only be discussed with patients over 60
Post	2022-04-01 12:16:24	2022-04-01 12:17:10	100	45	True	2022-04-01 12:17:11	R_2QQBzFNFnghxmca					EN	Disagree	Advance directives should only be discussed with patients over 60
Post	2022-04-01 12:16:40	2022-04-01 12:17:29	100	48	True	2022-04-01 12:17:29	R_2vitxdVU7z6lkvI					EN	Strongly disagree	Advance directives should only be discussed with patients over 60
Post	2022-04-01 12:16:10	2022-04-01 12:17:29	100	78	True	2022-04-01 12:17:29	R_3shPUWcKZgSyepv					EN	Strongly disagree	Advance directives should only be discussed with patients over 60
Post	2022-04-01 12:16:31	2022-04-01 12:17:34	100	62	True	2022-04-01 12:17:34	R_3GqbjHH4muYW0Ay					EN	Strongly disagree	Advance directives should only be discussed with patients over 60
Post	2022-04-01 12:16:15	2022-04-01 12:17:34	100	78	True	2022-04-01 12:17:34	R_3MRJ1TlT916JaoH					EN	Strongly disagree	Advance directives should only be discussed with patients over 60
Post	2022-04-01 12:16:48	2022-04-01 12:17:44	100	56	True	2022-04-01 12:17:45	R_pQ9ey0yoCZ4fMVX					EN	Strongly disagree	Advance directives should only be discussed with patients over 60
Post	2022-04-01 12:16:09	2022-04-01 12:17:47	100	98	True	2022-04-01 12:17:47	R_2X0wgpKn6HCAX1k					EN	Strongly agree	Advance directives should only be discussed with patients over 60
Post	2022-04-01 12:16:03	2022-04-01 12:17:50	100	107	True	2022-04-01 12:17:50	R_2roPDUUks8QQmYP					EN	Strongly disagree	Advance directives should only be discussed with patients over 60
Post	2022-04-01 12:16:26	2022-04-01 12:17:56	100	90	True	2022-04-01 12:17:57	R_Ams4iw3K7fEuCCR					EN	Strongly disagree	Advance directives should only be discussed with patients over 60
Post	2022-04-01 12:16:25	2022-04-01 12:18:02	100	96	True	2022-04-01 12:18:02	R_URpk7GMUyXjMQ7v					EN	Strongly disagree	Advance directives should only be discussed with patients over 60
Post	2022-04-01 12:16:06	2022-04-01 12:18:40	100	153	True	2022-04-01 12:18:40	R_22VAchIubUtu5dz					EN	Disagree	Advance directives should only be discussed with patients over 60
Post	2022-04-01 12:16:20	2022-04-01 12:19:07	100	166	True	2022-04-01 12:19:07	R_1kOnIu5jZPdFBPv					EN	Agree	Advance directives should only be discussed with patients over 60
Post	2022-04-01 12:16:27	2022-04-01 12:19:34	100	187	True	2022-04-01 12:19:35	R_1IYOYfl92Rz4gqG					EN	Disagree	Advance directives should only be discussed with patients over 60
Post	2022-04-01 12:19:04	2022-04-01 12:19:59	100	55	True	2022-04-01 12:20:00	R_3r1fiosdctOieS7					EN	Disagree	Advance directives should only be discussed with patients over 60
Post	2022-04-01 12:19:21	2022-04-01 12:20:23	100	62	True	2022-04-01 12:20:23	R_1DGZ30SKVeSKtpQ					EN	Strongly disagree	Advance directives should only be discussed with patients over 60
Post	2022-04-01 12:16:08	2022-04-01 12:20:39	100	271	True	2022-04-01 12:20:39	R_1I4tjNe1luLYRXh					EN	Strongly disagree	Advance directives should only be discussed with patients over 60
Post	2022-04-07 10:48:42	2022-04-07 10:49:43	100	61	True	2022-04-07 10:49:44	R_XQZTj0WYxE6LUyZ					EN	Strongly disagree	Advance directives should only be discussed with patients over 60
Post	2022-04-07 12:00:01	2022-04-07 12:01:11	100	69	True	2022-04-07 12:01:11	R_24I5rIfosZA6sEn					EN	Strongly disagree	Advance directives should only be discussed with patients over 60
Post	2022-04-07 12:01:01	2022-04-07 12:02:06	100	64	True	2022-04-07 12:02:06	R_2yfKMdkYgvKNGle					EN	Strongly disagree	Advance directives should only be discussed with patients over 60
Post	2022-04-07 12:01:18	2022-04-07 12:02:32	100	73	True	2022-04-07 12:02:33	R_3JKtidLFWuIDwTC					EN	Disagree	Advance directives should only be discussed with patients over 60
Post	2022-04-07 12:04:43	2022-04-07 12:05:04	100	20	True	2022-04-07 12:05:04	R_Oxrt2cLi18skr2V					EN	Strongly disagree	Advance directives should only be discussed with patients over 60
Post	2022-04-07 12:06:29	2022-04-07 12:07:20	100	50	True	2022-04-07 12:07:20	R_3pbwA8i5bOnplws					EN	Disagree	Advance directives should only be discussed with patients over 60
Post	2022-04-07 13:11:38	2022-04-07 13:12:48	100	69	True	2022-04-07 13:12:48	R_3qwCsQU7acqXmD0					EN	Strongly disagree	Advance directives should only be discussed with patients over 60
Post	2022-04-07 17:21:47	2022-04-07 17:27:08	100	320	True	2022-04-07 17:27:08	R_2pSHfetWhBVIJrl					EN	Disagree	Advance directives should only be discussed with patients over 60
Pre	2022-03-08 17:57:51	2022-03-08 17:58:48	100	56	True	2022-03-08 17:58:48	R_BzXd0qEssQCNuHT					EN	Disagree	I have sufficient knowledge of advance directives, given my years of training.
Pre	2022-03-08 18:29:16	2022-03-08 18:30:18	100	62	True	2022-03-08 18:30:19	R_72p3q4Mym7SivTP					EN	Neutral	I have sufficient knowledge of advance directives, given my years of training.
Pre	2022-03-08 19:37:46	2022-03-08 19:38:37	100	51	True	2022-03-08 19:38:37	R_2QyPd2eK7s0FW5x					EN	Neutral	I have sufficient knowledge of advance directives, given my years of training.
Pre	2022-03-09 09:19:10	2022-03-09 09:19:57	100	47	True	2022-03-09 09:19:57	R_11hjwXuuXtreHgW					EN	Neutral	I have sufficient knowledge of advance directives, given my years of training.
Pre	2022-03-09 12:45:31	2022-03-09 12:46:33	100	62	True	2022-03-09 12:46:34	R_9mHyH8DsmJnavVD					EN	Disagree	I have sufficient knowledge of advance directives, given my years of training.
Pre	2022-03-09 12:46:04	2022-03-09 12:46:47	100	43	True	2022-03-09 12:46:47	R_1jdH5737kgjqiZM					EN	Disagree	I have sufficient knowledge of advance directives, given my years of training.
Pre	2022-03-09 12:49:31	2022-03-09 12:50:04	100	33	True	2022-03-09 12:50:05	R_yqZoDavgmJI32bT					EN	Disagree	I have sufficient knowledge of advance directives, given my years of training.
Pre	2022-03-09 12:48:59	2022-03-09 12:50:16	100	76	True	2022-03-09 12:50:16	R_3fDGdKvdhDFMsgF					EN	Neutral	I have sufficient knowledge of advance directives, given my years of training.
Pre	2022-03-09 12:43:53	2022-03-09 12:53:29	100	576	True	2022-03-09 12:53:30	R_1FgLAE2vhDf4xq1					EN	Neutral	I have sufficient knowledge of advance directives, given my years of training.
Pre	2022-03-09 12:55:03	2022-03-09 12:55:34	100	31	True	2022-03-09 12:55:34	R_2YGiqxXK65T7itY					EN	Neutral	I have sufficient knowledge of advance directives, given my years of training.
Pre	2022-03-09 12:55:26	2022-03-09 12:56:09	100	42	True	2022-03-09 12:56:09	R_2thXQC83sxWoh2u					EN	Neutral	I have sufficient knowledge of advance directives, given my years of training.
Pre	2022-03-09 12:57:09	2022-03-09 12:57:34	100	25	True	2022-03-09 12:57:35	R_zcMgjyMB559ya6R					EN	Agree	I have sufficient knowledge of advance directives, given my years of training.
Pre	2022-03-09 12:56:32	2022-03-09 12:58:04	100	92	True	2022-03-09 12:58:05	R_smXEWcPBdJ7d0WZ					EN	Disagree	I have sufficient knowledge of advance directives, given my years of training.
Pre	2022-03-09 13:01:26	2022-03-09 13:02:03	100	36	True	2022-03-09 13:02:03	R_30iV5Ere6EN9Mf9					EN	Neutral	I have sufficient knowledge of advance directives, given my years of training.
Pre	2022-03-09 13:03:39	2022-03-09 13:04:26	100	46	True	2022-03-09 13:04:26	R_1jQgHOL0Pp99ZaF					EN	Neutral	I have sufficient knowledge of advance directives, given my years of training.
Pre	2022-03-09 13:36:43	2022-03-09 13:37:28	100	45	True	2022-03-09 13:37:29	R_2WuSSxQ4MHMaTIF					EN	Neutral	I have sufficient knowledge of advance directives, given my years of training.
Pre	2022-03-09 13:37:58	2022-03-09 13:38:51	100	52	True	2022-03-09 13:38:51	R_3CQpkEMrSHyvIyo					EN	Agree	I have sufficient knowledge of advance directives, given my years of training.
Pre	2022-03-09 13:37:49	2022-03-09 13:39:14	100	84	True	2022-03-09 13:39:15	R_31nqtExiAsKEoAE					EN	Agree	I have sufficient knowledge of advance directives, given my years of training.
Pre	2022-03-09 13:42:08	2022-03-09 13:43:02	100	54	True	2022-03-09 13:43:02	R_3m351u8jfqAO7co					EN	Disagree	I have sufficient knowledge of advance directives, given my years of training.
Pre	2022-03-09 13:44:23	2022-03-09 13:45:21	100	57	True	2022-03-09 13:45:21	R_3JxeeCcJcAbu0UF					EN	Disagree	I have sufficient knowledge of advance directives, given my years of training.
Pre	2022-03-09 14:02:12	2022-03-09 14:02:53	100	41	True	2022-03-09 14:02:53	R_3sB4BmWyZEfMCPG					EN	Neutral	I have sufficient knowledge of advance directives, given my years of training.
Pre	2022-03-09 14:01:46	2022-03-09 14:03:17	100	91	True	2022-03-09 14:03:17	R_3phw5SIPvuwigUs					EN	Agree	I have sufficient knowledge of advance directives, given my years of training.
Pre	2022-03-09 14:30:33	2022-03-09 14:31:33	100	60	True	2022-03-09 14:31:34	R_29M7fE3s8gR6ush					EN	Neutral	I have sufficient knowledge of advance directives, given my years of training.
Pre	2022-03-09 14:30:24	2022-03-09 14:32:10	100	105	True	2022-03-09 14:32:10	R_OyawxPQVtxgAAGR					EN	Disagree	I have sufficient knowledge of advance directives, given my years of training.
Pre	2022-03-09 15:53:11	2022-03-09 15:54:05	100	53	True	2022-03-09 15:54:05	R_1DC0asArvVXSCir					EN	Neutral	I have sufficient knowledge of advance directives, given my years of training.
Pre	2022-03-09 16:22:53	2022-03-09 16:23:50	100	57	True	2022-03-09 16:23:51	R_3pipJn0pNF5Y4ry					EN	Disagree	I have sufficient knowledge of advance directives, given my years of training.
Pre	2022-03-09 16:33:36	2022-03-09 16:34:12	100	36	True	2022-03-09 16:34:12	R_2dRX6AljB616R0o					EN	Agree	I have sufficient knowledge of advance directives, given my years of training.
Pre	2022-03-09 17:01:13	2022-03-09 17:02:07	100	54	True	2022-03-09 17:02:07	R_d0TtTY43UjFETWp					EN	Neutral	I have sufficient knowledge of advance directives, given my years of training.
Pre	2022-03-09 17:56:06	2022-03-09 17:57:45	100	98	True	2022-03-09 17:57:45	R_ZBK7Cy0cPitvg3v					EN	Agree	I have sufficient knowledge of advance directives, given my years of training.
Pre	2022-03-09 18:19:10	2022-03-09 18:20:19	100	69	True	2022-03-09 18:20:20	R_1dmBbqxhEKVcp4k					EN	Disagree	I have sufficient knowledge of advance directives, given my years of training.
Pre	2022-03-09 19:31:02	2022-03-09 19:31:45	100	42	True	2022-03-09 19:31:45	R_WvzjiRii1zLGg2R					EN	Disagree	I have sufficient knowledge of advance directives, given my years of training.
Pre	2022-03-09 23:30:22	2022-03-09 23:30:53	100	30	True	2022-03-09 23:30:53	R_smXbW4trpjibwnT					EN	Disagree	I have sufficient knowledge of advance directives, given my years of training.
Pre	2022-03-10 08:24:45	2022-03-10 08:25:54	100	68	True	2022-03-10 08:25:54	R_1l0mE475bLeitMg					EN	Agree	I have sufficient knowledge of advance directives, given my years of training.
Pre	2022-03-10 08:25:42	2022-03-10 08:27:26	100	104	True	2022-03-10 08:27:27	R_3nB20OVZzXUU7ZF					EN	Neutral	I have sufficient knowledge of advance directives, given my years of training.
Pre	2022-03-10 09:08:05	2022-03-10 09:08:50	100	45	True	2022-03-10 09:08:50	R_27VF2PiPfVCQmdb					EN	Disagree	I have sufficient knowledge of advance directives, given my years of training.
Pre	2022-03-10 11:01:51	2022-03-10 11:03:43	100	112	True	2022-03-10 11:03:44	R_p3OKa244lAwP39f					EN	Agree	I have sufficient knowledge of advance directives, given my years of training.
Pre	2022-03-10 13:30:49	2022-03-10 13:31:36	100	46	True	2022-03-10 13:31:36	R_1Ca9RHADC8jhyAC					EN	Strongly agree	I have sufficient knowledge of advance directives, given my years of training.
Pre	2022-03-11 02:02:14	2022-03-11 02:03:07	100	52	True	2022-03-11 02:03:07	R_31gtY0ON09HgaON					EN	Strongly agree	I have sufficient knowledge of advance directives, given my years of training.
Pre	2022-03-11 09:47:06	2022-03-11 09:48:21	100	74	True	2022-03-11 09:48:22	R_11ch4IpEmSggggx					EN	Disagree	I have sufficient knowledge of advance directives, given my years of training.
Pre	2022-03-11 10:17:16	2022-03-11 10:17:48	100	32	True	2022-03-11 10:17:48	R_3ef5l32kNElRoX0					EN	Neutral	I have sufficient knowledge of advance directives, given my years of training.
Pre	2022-03-11 12:03:24	2022-03-11 12:05:02	100	97	True	2022-03-11 12:05:02	R_3qr25QSYbXGNVG2					EN	Strongly agree	I have sufficient knowledge of advance directives, given my years of training.
Pre	2022-03-15 06:14:07	2022-03-15 06:14:49	100	42	True	2022-03-15 06:14:49	R_1LRJlRBR9CERsAT					EN	Agree	I have sufficient knowledge of advance directives, given my years of training.
Post	2022-04-01 12:16:02	2022-04-01 12:16:37	100	34	True	2022-04-01 12:16:37	R_2U9391mkYeSpK0a					EN	Neutral	I have sufficient knowledge of advance directives, given my years of training.
Post	2022-04-01 12:16:02	2022-04-01 12:16:37	100	35	True	2022-04-01 12:16:37	R_Rq9Du5CW2YI1g65					EN	Agree	I have sufficient knowledge of advance directives, given my years of training.
Post	2022-04-01 12:16:01	2022-04-01 12:16:39	100	38	True	2022-04-01 12:16:39	R_1IztcNEtGqyx67h					EN	Agree	I have sufficient knowledge of advance directives, given my years of training.
Post	2022-04-01 12:16:03	2022-04-01 12:16:41	100	37	True	2022-04-01 12:16:42	R_6KnpzAOqYOSgYoh					EN	Agree	I have sufficient knowledge of advance directives, given my years of training.
Post	2022-04-01 12:16:14	2022-04-01 12:16:45	100	30	True	2022-04-01 12:16:45	R_27JV1QHMrJPO7ZW					EN	Agree	I have sufficient knowledge of advance directives, given my years of training.
Post	2022-04-01 12:16:07	2022-04-01 12:16:47	100	39	True	2022-04-01 12:16:47	R_1cUsdIPfNIrviu6					EN	Agree	I have sufficient knowledge of advance directives, given my years of training.
Post	2022-04-01 12:16:04	2022-04-01 12:16:50	100	46	True	2022-04-01 12:16:50	R_ahLKpbt2avOQfNT					EN	Agree	I have sufficient knowledge of advance directives, given my years of training.
Post	2022-04-01 12:16:12	2022-04-01 12:16:50	100	38	True	2022-04-01 12:16:51	R_snSAAwgM6Qqdfcl					EN	Strongly agree	I have sufficient knowledge of advance directives, given my years of training.
Post	2022-04-01 12:16:10	2022-04-01 12:17:04	100	53	True	2022-04-01 12:17:04	R_1r0ISBd1zPLyC6o					EN	Agree	I have sufficient knowledge of advance directives, given my years of training.
Post	2022-04-01 12:16:13	2022-04-01 12:17:09	100	56	True	2022-04-01 12:17:10	R_31SKY3sMedpgGzc					EN	Agree	I have sufficient knowledge of advance directives, given my years of training.
Post	2022-04-01 12:16:24	2022-04-01 12:17:10	100	45	True	2022-04-01 12:17:11	R_2QQBzFNFnghxmca					EN	Agree	I have sufficient knowledge of advance directives, given my years of training.
Post	2022-04-01 12:16:40	2022-04-01 12:17:29	100	48	True	2022-04-01 12:17:29	R_2vitxdVU7z6lkvI					EN	Agree	I have sufficient knowledge of advance directives, given my years of training.
Post	2022-04-01 12:16:10	2022-04-01 12:17:29	100	78	True	2022-04-01 12:17:29	R_3shPUWcKZgSyepv					EN	Agree	I have sufficient knowledge of advance directives, given my years of training.
Post	2022-04-01 12:16:31	2022-04-01 12:17:34	100	62	True	2022-04-01 12:17:34	R_3GqbjHH4muYW0Ay					EN	Agree	I have sufficient knowledge of advance directives, given my years of training.
Post	2022-04-01 12:16:15	2022-04-01 12:17:34	100	78	True	2022-04-01 12:17:34	R_3MRJ1TlT916JaoH					EN	Strongly agree	I have sufficient knowledge of advance directives, given my years of training.
Post	2022-04-01 12:16:48	2022-04-01 12:17:44	100	56	True	2022-04-01 12:17:45	R_pQ9ey0yoCZ4fMVX					EN	Agree	I have sufficient knowledge of advance directives, given my years of training.
Post	2022-04-01 12:16:09	2022-04-01 12:17:47	100	98	True	2022-04-01 12:17:47	R_2X0wgpKn6HCAX1k					EN	Agree	I have sufficient knowledge of advance directives, given my years of training.
Post	2022-04-01 12:16:03	2022-04-01 12:17:50	100	107	True	2022-04-01 12:17:50	R_2roPDUUks8QQmYP					EN	Agree	I have sufficient knowledge of advance directives, given my years of training.
Post	2022-04-01 12:16:26	2022-04-01 12:17:56	100	90	True	2022-04-01 12:17:57	R_Ams4iw3K7fEuCCR					EN	Agree	I have sufficient knowledge of advance directives, given my years of training.
Post	2022-04-01 12:16:25	2022-04-01 12:18:02	100	96	True	2022-04-01 12:18:02	R_URpk7GMUyXjMQ7v					EN	Agree	I have sufficient knowledge of advance directives, given my years of training.
Post	2022-04-01 12:16:06	2022-04-01 12:18:40	100	153	True	2022-04-01 12:18:40	R_22VAchIubUtu5dz					EN	Neutral	I have sufficient knowledge of advance directives, given my years of training.
Post	2022-04-01 12:16:20	2022-04-01 12:19:07	100	166	True	2022-04-01 12:19:07	R_1kOnIu5jZPdFBPv					EN	Neutral	I have sufficient knowledge of advance directives, given my years of training.
Post	2022-04-01 12:16:27	2022-04-01 12:19:34	100	187	True	2022-04-01 12:19:35	R_1IYOYfl92Rz4gqG					EN	Disagree	I have sufficient knowledge of advance directives, given my years of training.
Post	2022-04-01 12:19:04	2022-04-01 12:19:59	100	55	True	2022-04-01 12:20:00	R_3r1fiosdctOieS7					EN	Strongly agree	I have sufficient knowledge of advance directives, given my years of training.
Post	2022-04-01 12:19:21	2022-04-01 12:20:23	100	62	True	2022-04-01 12:20:23	R_1DGZ30SKVeSKtpQ					EN	Agree	I have sufficient knowledge of advance directives, given my years of training.
Post	2022-04-01 12:16:08	2022-04-01 12:20:39	100	271	True	2022-04-01 12:20:39	R_1I4tjNe1luLYRXh					EN	Agree	I have sufficient knowledge of advance directives, given my years of training.
Post	2022-04-07 10:48:42	2022-04-07 10:49:43	100	61	True	2022-04-07 10:49:44	R_XQZTj0WYxE6LUyZ					EN	Neutral	I have sufficient knowledge of advance directives, given my years of training.
Post	2022-04-07 12:00:01	2022-04-07 12:01:11	100	69	True	2022-04-07 12:01:11	R_24I5rIfosZA6sEn					EN	Neutral	I have sufficient knowledge of advance directives, given my years of training.
Post	2022-04-07 12:01:01	2022-04-07 12:02:06	100	64	True	2022-04-07 12:02:06	R_2yfKMdkYgvKNGle					EN	Agree	I have sufficient knowledge of advance directives, given my years of training.
Post	2022-04-07 12:01:18	2022-04-07 12:02:32	100	73	True	2022-04-07 12:02:33	R_3JKtidLFWuIDwTC					EN	Agree	I have sufficient knowledge of advance directives, given my years of training.
Post	2022-04-07 12:04:43	2022-04-07 12:05:04	100	20	True	2022-04-07 12:05:04	R_Oxrt2cLi18skr2V					EN	Neutral	I have sufficient knowledge of advance directives, given my years of training.
Post	2022-04-07 12:06:29	2022-04-07 12:07:20	100	50	True	2022-04-07 12:07:20	R_3pbwA8i5bOnplws					EN	Agree	I have sufficient knowledge of advance directives, given my years of training.
Post	2022-04-07 13:11:38	2022-04-07 13:12:48	100	69	True	2022-04-07 13:12:48	R_3qwCsQU7acqXmD0					EN	Agree	I have sufficient knowledge of advance directives, given my years of training.
Post	2022-04-07 17:21:47	2022-04-07 17:27:08	100	320	True	2022-04-07 17:27:08	R_2pSHfetWhBVIJrl					EN	Neutral	I have sufficient knowledge of advance directives, given my years of training.
Pre	2022-03-08 17:57:51	2022-03-08 17:58:48	100	56	True	2022-03-08 17:58:48	R_BzXd0qEssQCNuHT					EN	Disagree	I believe my experience with advance directives is adequate for the situations that I routinely encounter.
Pre	2022-03-08 18:29:16	2022-03-08 18:30:18	100	62	True	2022-03-08 18:30:19	R_72p3q4Mym7SivTP					EN	Neutral	I believe my experience with advance directives is adequate for the situations that I routinely encounter.
Pre	2022-03-08 19:37:46	2022-03-08 19:38:37	100	51	True	2022-03-08 19:38:37	R_2QyPd2eK7s0FW5x					EN	Disagree	I believe my experience with advance directives is adequate for the situations that I routinely encounter.
Pre	2022-03-09 09:19:10	2022-03-09 09:19:57	100	47	True	2022-03-09 09:19:57	R_11hjwXuuXtreHgW					EN	Neutral	I believe my experience with advance directives is adequate for the situations that I routinely encounter.
Pre	2022-03-09 12:45:31	2022-03-09 12:46:33	100	62	True	2022-03-09 12:46:34	R_9mHyH8DsmJnavVD					EN	Disagree	I believe my experience with advance directives is adequate for the situations that I routinely encounter.
Pre	2022-03-09 12:46:04	2022-03-09 12:46:47	100	43	True	2022-03-09 12:46:47	R_1jdH5737kgjqiZM					EN	Disagree	I believe my experience with advance directives is adequate for the situations that I routinely encounter.
Pre	2022-03-09 12:49:31	2022-03-09 12:50:04	100	33	True	2022-03-09 12:50:05	R_yqZoDavgmJI32bT					EN	Disagree	I believe my experience with advance directives is adequate for the situations that I routinely encounter.
Pre	2022-03-09 12:48:59	2022-03-09 12:50:16	100	76	True	2022-03-09 12:50:16	R_3fDGdKvdhDFMsgF					EN	Neutral	I believe my experience with advance directives is adequate for the situations that I routinely encounter.
Pre	2022-03-09 12:43:53	2022-03-09 12:53:29	100	576	True	2022-03-09 12:53:30	R_1FgLAE2vhDf4xq1					EN	Neutral	I believe my experience with advance directives is adequate for the situations that I routinely encounter.
Pre	2022-03-09 12:55:03	2022-03-09 12:55:34	100	31	True	2022-03-09 12:55:34	R_2YGiqxXK65T7itY					EN	Disagree	I believe my experience with advance directives is adequate for the situations that I routinely encounter.
Pre	2022-03-09 12:55:26	2022-03-09 12:56:09	100	42	True	2022-03-09 12:56:09	R_2thXQC83sxWoh2u					EN	Neutral	I believe my experience with advance directives is adequate for the situations that I routinely encounter.
Pre	2022-03-09 12:57:09	2022-03-09 12:57:34	100	25	True	2022-03-09 12:57:35	R_zcMgjyMB559ya6R					EN	Agree	I believe my experience with advance directives is adequate for the situations that I routinely encounter.
Pre	2022-03-09 12:56:32	2022-03-09 12:58:04	100	92	True	2022-03-09 12:58:05	R_smXEWcPBdJ7d0WZ					EN	Neutral	I believe my experience with advance directives is adequate for the situations that I routinely encounter.
Pre	2022-03-09 13:01:26	2022-03-09 13:02:03	100	36	True	2022-03-09 13:02:03	R_30iV5Ere6EN9Mf9					EN	Neutral	I believe my experience with advance directives is adequate for the situations that I routinely encounter.
Pre	2022-03-09 13:03:39	2022-03-09 13:04:26	100	46	True	2022-03-09 13:04:26	R_1jQgHOL0Pp99ZaF					EN	Agree	I believe my experience with advance directives is adequate for the situations that I routinely encounter.
Pre	2022-03-09 13:36:43	2022-03-09 13:37:28	100	45	True	2022-03-09 13:37:29	R_2WuSSxQ4MHMaTIF					EN	Neutral	I believe my experience with advance directives is adequate for the situations that I routinely encounter.
Pre	2022-03-09 13:37:58	2022-03-09 13:38:51	100	52	True	2022-03-09 13:38:51	R_3CQpkEMrSHyvIyo					EN	Neutral	I believe my experience with advance directives is adequate for the situations that I routinely encounter.
Pre	2022-03-09 13:37:49	2022-03-09 13:39:14	100	84	True	2022-03-09 13:39:15	R_31nqtExiAsKEoAE					EN	Neutral	I believe my experience with advance directives is adequate for the situations that I routinely encounter.
Pre	2022-03-09 13:42:08	2022-03-09 13:43:02	100	54	True	2022-03-09 13:43:02	R_3m351u8jfqAO7co					EN	Disagree	I believe my experience with advance directives is adequate for the situations that I routinely encounter.
Pre	2022-03-09 13:44:23	2022-03-09 13:45:21	100	57	True	2022-03-09 13:45:21	R_3JxeeCcJcAbu0UF					EN	Disagree	I believe my experience with advance directives is adequate for the situations that I routinely encounter.
Pre	2022-03-09 14:02:12	2022-03-09 14:02:53	100	41	True	2022-03-09 14:02:53	R_3sB4BmWyZEfMCPG					EN	Neutral	I believe my experience with advance directives is adequate for the situations that I routinely encounter.
Pre	2022-03-09 14:01:46	2022-03-09 14:03:17	100	91	True	2022-03-09 14:03:17	R_3phw5SIPvuwigUs					EN	Agree	I believe my experience with advance directives is adequate for the situations that I routinely encounter.
Pre	2022-03-09 14:30:33	2022-03-09 14:31:33	100	60	True	2022-03-09 14:31:34	R_29M7fE3s8gR6ush					EN	Disagree	I believe my experience with advance directives is adequate for the situations that I routinely encounter.
Pre	2022-03-09 14:30:24	2022-03-09 14:32:10	100	105	True	2022-03-09 14:32:10	R_OyawxPQVtxgAAGR					EN	Disagree	I believe my experience with advance directives is adequate for the situations that I routinely encounter.
Pre	2022-03-09 15:53:11	2022-03-09 15:54:05	100	53	True	2022-03-09 15:54:05	R_1DC0asArvVXSCir					EN	Neutral	I believe my experience with advance directives is adequate for the situations that I routinely encounter.
Pre	2022-03-09 16:22:53	2022-03-09 16:23:50	100	57	True	2022-03-09 16:23:51	R_3pipJn0pNF5Y4ry					EN	Neutral	I believe my experience with advance directives is adequate for the situations that I routinely encounter.
Pre	2022-03-09 16:33:36	2022-03-09 16:34:12	100	36	True	2022-03-09 16:34:12	R_2dRX6AljB616R0o					EN	Agree	I believe my experience with advance directives is adequate for the situations that I routinely encounter.
Pre	2022-03-09 17:01:13	2022-03-09 17:02:07	100	54	True	2022-03-09 17:02:07	R_d0TtTY43UjFETWp					EN	Disagree	I believe my experience with advance directives is adequate for the situations that I routinely encounter.
Pre	2022-03-09 17:56:06	2022-03-09 17:57:45	100	98	True	2022-03-09 17:57:45	R_ZBK7Cy0cPitvg3v					EN	Strongly agree	I believe my experience with advance directives is adequate for the situations that I routinely encounter.
Pre	2022-03-09 18:19:10	2022-03-09 18:20:19	100	69	True	2022-03-09 18:20:20	R_1dmBbqxhEKVcp4k					EN	Disagree	I believe my experience with advance directives is adequate for the situations that I routinely encounter.
Pre	2022-03-09 19:31:02	2022-03-09 19:31:45	100	42	True	2022-03-09 19:31:45	R_WvzjiRii1zLGg2R					EN	Neutral	I believe my experience with advance directives is adequate for the situations that I routinely encounter.
Pre	2022-03-09 23:30:22	2022-03-09 23:30:53	100	30	True	2022-03-09 23:30:53	R_smXbW4trpjibwnT					EN	Neutral	I believe my experience with advance directives is adequate for the situations that I routinely encounter.
Pre	2022-03-10 08:24:45	2022-03-10 08:25:54	100	68	True	2022-03-10 08:25:54	R_1l0mE475bLeitMg					EN	Agree	I believe my experience with advance directives is adequate for the situations that I routinely encounter.
Pre	2022-03-10 08:25:42	2022-03-10 08:27:26	100	104	True	2022-03-10 08:27:27	R_3nB20OVZzXUU7ZF					EN	Neutral	I believe my experience with advance directives is adequate for the situations that I routinely encounter.
Pre	2022-03-10 09:08:05	2022-03-10 09:08:50	100	45	True	2022-03-10 09:08:50	R_27VF2PiPfVCQmdb					EN	Disagree	I believe my experience with advance directives is adequate for the situations that I routinely encounter.
Pre	2022-03-10 11:01:51	2022-03-10 11:03:43	100	112	True	2022-03-10 11:03:44	R_p3OKa244lAwP39f					EN	Neutral	I believe my experience with advance directives is adequate for the situations that I routinely encounter.
Pre	2022-03-10 13:30:49	2022-03-10 13:31:36	100	46	True	2022-03-10 13:31:36	R_1Ca9RHADC8jhyAC					EN	Strongly agree	I believe my experience with advance directives is adequate for the situations that I routinely encounter.
Pre	2022-03-11 02:02:14	2022-03-11 02:03:07	100	52	True	2022-03-11 02:03:07	R_31gtY0ON09HgaON					EN	Strongly agree	I believe my experience with advance directives is adequate for the situations that I routinely encounter.
Pre	2022-03-11 09:47:06	2022-03-11 09:48:21	100	74	True	2022-03-11 09:48:22	R_11ch4IpEmSggggx					EN	Neutral	I believe my experience with advance directives is adequate for the situations that I routinely encounter.
Pre	2022-03-11 10:17:16	2022-03-11 10:17:48	100	32	True	2022-03-11 10:17:48	R_3ef5l32kNElRoX0					EN	Agree	I believe my experience with advance directives is adequate for the situations that I routinely encounter.
Pre	2022-03-11 12:03:24	2022-03-11 12:05:02	100	97	True	2022-03-11 12:05:02	R_3qr25QSYbXGNVG2					EN	Strongly agree	I believe my experience with advance directives is adequate for the situations that I routinely encounter.
Pre	2022-03-15 06:14:07	2022-03-15 06:14:49	100	42	True	2022-03-15 06:14:49	R_1LRJlRBR9CERsAT					EN	Agree	I believe my experience with advance directives is adequate for the situations that I routinely encounter.
Post	2022-04-01 12:16:02	2022-04-01 12:16:37	100	34	True	2022-04-01 12:16:37	R_2U9391mkYeSpK0a					EN	Agree	I believe my experience with advance directives is adequate for the situations that I routinely encounter.
Post	2022-04-01 12:16:02	2022-04-01 12:16:37	100	35	True	2022-04-01 12:16:37	R_Rq9Du5CW2YI1g65					EN	Agree	I believe my experience with advance directives is adequate for the situations that I routinely encounter.
Post	2022-04-01 12:16:01	2022-04-01 12:16:39	100	38	True	2022-04-01 12:16:39	R_1IztcNEtGqyx67h					EN	Agree	I believe my experience with advance directives is adequate for the situations that I routinely encounter.
Post	2022-04-01 12:16:03	2022-04-01 12:16:41	100	37	True	2022-04-01 12:16:42	R_6KnpzAOqYOSgYoh					EN	Agree	I believe my experience with advance directives is adequate for the situations that I routinely encounter.
Post	2022-04-01 12:16:14	2022-04-01 12:16:45	100	30	True	2022-04-01 12:16:45	R_27JV1QHMrJPO7ZW					EN	Agree	I believe my experience with advance directives is adequate for the situations that I routinely encounter.
Post	2022-04-01 12:16:07	2022-04-01 12:16:47	100	39	True	2022-04-01 12:16:47	R_1cUsdIPfNIrviu6					EN	Agree	I believe my experience with advance directives is adequate for the situations that I routinely encounter.
Post	2022-04-01 12:16:04	2022-04-01 12:16:50	100	46	True	2022-04-01 12:16:50	R_ahLKpbt2avOQfNT					EN	Agree	I believe my experience with advance directives is adequate for the situations that I routinely encounter.
Post	2022-04-01 12:16:12	2022-04-01 12:16:50	100	38	True	2022-04-01 12:16:51	R_snSAAwgM6Qqdfcl					EN	Strongly agree	I believe my experience with advance directives is adequate for the situations that I routinely encounter.
Post	2022-04-01 12:16:10	2022-04-01 12:17:04	100	53	True	2022-04-01 12:17:04	R_1r0ISBd1zPLyC6o					EN	Agree	I believe my experience with advance directives is adequate for the situations that I routinely encounter.
Post	2022-04-01 12:16:13	2022-04-01 12:17:09	100	56	True	2022-04-01 12:17:10	R_31SKY3sMedpgGzc					EN	Disagree	I believe my experience with advance directives is adequate for the situations that I routinely encounter.
Post	2022-04-01 12:16:24	2022-04-01 12:17:10	100	45	True	2022-04-01 12:17:11	R_2QQBzFNFnghxmca					EN	Agree	I believe my experience with advance directives is adequate for the situations that I routinely encounter.
Post	2022-04-01 12:16:40	2022-04-01 12:17:29	100	48	True	2022-04-01 12:17:29	R_2vitxdVU7z6lkvI					EN	Agree	I believe my experience with advance directives is adequate for the situations that I routinely encounter.
Post	2022-04-01 12:16:10	2022-04-01 12:17:29	100	78	True	2022-04-01 12:17:29	R_3shPUWcKZgSyepv					EN	Agree	I believe my experience with advance directives is adequate for the situations that I routinely encounter.
Post	2022-04-01 12:16:31	2022-04-01 12:17:34	100	62	True	2022-04-01 12:17:34	R_3GqbjHH4muYW0Ay					EN	Agree	I believe my experience with advance directives is adequate for the situations that I routinely encounter.
Post	2022-04-01 12:16:15	2022-04-01 12:17:34	100	78	True	2022-04-01 12:17:34	R_3MRJ1TlT916JaoH					EN	Strongly agree	I believe my experience with advance directives is adequate for the situations that I routinely encounter.
Post	2022-04-01 12:16:48	2022-04-01 12:17:44	100	56	True	2022-04-01 12:17:45	R_pQ9ey0yoCZ4fMVX					EN	Agree	I believe my experience with advance directives is adequate for the situations that I routinely encounter.
Post	2022-04-01 12:16:09	2022-04-01 12:17:47	100	98	True	2022-04-01 12:17:47	R_2X0wgpKn6HCAX1k					EN	Agree	I believe my experience with advance directives is adequate for the situations that I routinely encounter.
Post	2022-04-01 12:16:03	2022-04-01 12:17:50	100	107	True	2022-04-01 12:17:50	R_2roPDUUks8QQmYP					EN	Agree	I believe my experience with advance directives is adequate for the situations that I routinely encounter.
Post	2022-04-01 12:16:26	2022-04-01 12:17:56	100	90	True	2022-04-01 12:17:57	R_Ams4iw3K7fEuCCR					EN	Agree	I believe my experience with advance directives is adequate for the situations that I routinely encounter.
Post	2022-04-01 12:16:25	2022-04-01 12:18:02	100	96	True	2022-04-01 12:18:02	R_URpk7GMUyXjMQ7v					EN	Agree	I believe my experience with advance directives is adequate for the situations that I routinely encounter.
Post	2022-04-01 12:16:06	2022-04-01 12:18:40	100	153	True	2022-04-01 12:18:40	R_22VAchIubUtu5dz					EN	Neutral	I believe my experience with advance directives is adequate for the situations that I routinely encounter.
Post	2022-04-01 12:16:20	2022-04-01 12:19:07	100	166	True	2022-04-01 12:19:07	R_1kOnIu5jZPdFBPv					EN	Neutral	I believe my experience with advance directives is adequate for the situations that I routinely encounter.
Post	2022-04-01 12:16:27	2022-04-01 12:19:34	100	187	True	2022-04-01 12:19:35	R_1IYOYfl92Rz4gqG					EN	Neutral	I believe my experience with advance directives is adequate for the situations that I routinely encounter.
Post	2022-04-01 12:19:04	2022-04-01 12:19:59	100	55	True	2022-04-01 12:20:00	R_3r1fiosdctOieS7					EN	Agree	I believe my experience with advance directives is adequate for the situations that I routinely encounter.
Post	2022-04-01 12:19:21	2022-04-01 12:20:23	100	62	True	2022-04-01 12:20:23	R_1DGZ30SKVeSKtpQ					EN	Agree	I believe my experience with advance directives is adequate for the situations that I routinely encounter.
Post	2022-04-01 12:16:08	2022-04-01 12:20:39	100	271	True	2022-04-01 12:20:39	R_1I4tjNe1luLYRXh					EN	Agree	I believe my experience with advance directives is adequate for the situations that I routinely encounter.
Post	2022-04-07 10:48:42	2022-04-07 10:49:43	100	61	True	2022-04-07 10:49:44	R_XQZTj0WYxE6LUyZ					EN	Agree	I believe my experience with advance directives is adequate for the situations that I routinely encounter.
Post	2022-04-07 12:00:01	2022-04-07 12:01:11	100	69	True	2022-04-07 12:01:11	R_24I5rIfosZA6sEn					EN	Agree	I believe my experience with advance directives is adequate for the situations that I routinely encounter.
Post	2022-04-07 12:01:01	2022-04-07 12:02:06	100	64	True	2022-04-07 12:02:06	R_2yfKMdkYgvKNGle					EN	Agree	I believe my experience with advance directives is adequate for the situations that I routinely encounter.
Post	2022-04-07 12:01:18	2022-04-07 12:02:32	100	73	True	2022-04-07 12:02:33	R_3JKtidLFWuIDwTC					EN	Agree	I believe my experience with advance directives is adequate for the situations that I routinely encounter.
Post	2022-04-07 12:04:43	2022-04-07 12:05:04	100	20	True	2022-04-07 12:05:04	R_Oxrt2cLi18skr2V					EN	Agree	I believe my experience with advance directives is adequate for the situations that I routinely encounter.
Post	2022-04-07 12:06:29	2022-04-07 12:07:20	100	50	True	2022-04-07 12:07:20	R_3pbwA8i5bOnplws					EN	Agree	I believe my experience with advance directives is adequate for the situations that I routinely encounter.
Post	2022-04-07 13:11:38	2022-04-07 13:12:48	100	69	True	2022-04-07 13:12:48	R_3qwCsQU7acqXmD0					EN	Agree	I believe my experience with advance directives is adequate for the situations that I routinely encounter.
Post	2022-04-07 17:21:47	2022-04-07 17:27:08	100	320	True	2022-04-07 17:27:08	R_2pSHfetWhBVIJrl					EN	Neutral	I believe my experience with advance directives is adequate for the situations that I routinely encounter.
Pre	2022-03-08 17:57:51	2022-03-08 17:58:48	100	56	True	2022-03-08 17:58:48	R_BzXd0qEssQCNuHT					EN	Agree	Didactic Sessions on advance directives should be offered by my hospital, residency program or medical school.
Pre	2022-03-08 18:29:16	2022-03-08 18:30:18	100	62	True	2022-03-08 18:30:19	R_72p3q4Mym7SivTP					EN	Agree	Didactic Sessions on advance directives should be offered by my hospital, residency program or medical school.
Pre	2022-03-08 19:37:46	2022-03-08 19:38:37	100	51	True	2022-03-08 19:38:37	R_2QyPd2eK7s0FW5x					EN	Strongly agree	Didactic Sessions on advance directives should be offered by my hospital, residency program or medical school.
Pre	2022-03-09 09:19:10	2022-03-09 09:19:57	100	47	True	2022-03-09 09:19:57	R_11hjwXuuXtreHgW					EN	Neutral	Didactic Sessions on advance directives should be offered by my hospital, residency program or medical school.
Pre	2022-03-09 12:45:31	2022-03-09 12:46:33	100	62	True	2022-03-09 12:46:34	R_9mHyH8DsmJnavVD					EN	Agree	Didactic Sessions on advance directives should be offered by my hospital, residency program or medical school.
Pre	2022-03-09 12:46:04	2022-03-09 12:46:47	100	43	True	2022-03-09 12:46:47	R_1jdH5737kgjqiZM					EN	Strongly agree	Didactic Sessions on advance directives should be offered by my hospital, residency program or medical school.
Pre	2022-03-09 12:49:31	2022-03-09 12:50:04	100	33	True	2022-03-09 12:50:05	R_yqZoDavgmJI32bT					EN	Strongly agree	Didactic Sessions on advance directives should be offered by my hospital, residency program or medical school.
Pre	2022-03-09 12:48:59	2022-03-09 12:50:16	100	76	True	2022-03-09 12:50:16	R_3fDGdKvdhDFMsgF					EN	Agree	Didactic Sessions on advance directives should be offered by my hospital, residency program or medical school.
Pre	2022-03-09 12:43:53	2022-03-09 12:53:29	100	576	True	2022-03-09 12:53:30	R_1FgLAE2vhDf4xq1					EN	Agree	Didactic Sessions on advance directives should be offered by my hospital, residency program or medical school.
Pre	2022-03-09 12:55:03	2022-03-09 12:55:34	100	31	True	2022-03-09 12:55:34	R_2YGiqxXK65T7itY					EN	Strongly agree	Didactic Sessions on advance directives should be offered by my hospital, residency program or medical school.
Pre	2022-03-09 12:55:26	2022-03-09 12:56:09	100	42	True	2022-03-09 12:56:09	R_2thXQC83sxWoh2u					EN	Agree	Didactic Sessions on advance directives should be offered by my hospital, residency program or medical school.
Pre	2022-03-09 12:57:09	2022-03-09 12:57:34	100	25	True	2022-03-09 12:57:35	R_zcMgjyMB559ya6R					EN	Strongly agree	Didactic Sessions on advance directives should be offered by my hospital, residency program or medical school.
Pre	2022-03-09 12:56:32	2022-03-09 12:58:04	100	92	True	2022-03-09 12:58:05	R_smXEWcPBdJ7d0WZ					EN	Agree	Didactic Sessions on advance directives should be offered by my hospital, residency program or medical school.
Pre	2022-03-09 13:01:26	2022-03-09 13:02:03	100	36	True	2022-03-09 13:02:03	R_30iV5Ere6EN9Mf9					EN	Strongly agree	Didactic Sessions on advance directives should be offered by my hospital, residency program or medical school.
Pre	2022-03-09 13:03:39	2022-03-09 13:04:26	100	46	True	2022-03-09 13:04:26	R_1jQgHOL0Pp99ZaF					EN	Agree	Didactic Sessions on advance directives should be offered by my hospital, residency program or medical school.
Pre	2022-03-09 13:36:43	2022-03-09 13:37:28	100	45	True	2022-03-09 13:37:29	R_2WuSSxQ4MHMaTIF					EN	Agree	Didactic Sessions on advance directives should be offered by my hospital, residency program or medical school.
Pre	2022-03-09 13:37:58	2022-03-09 13:38:51	100	52	True	2022-03-09 13:38:51	R_3CQpkEMrSHyvIyo					EN	Strongly agree	Didactic Sessions on advance directives should be offered by my hospital, residency program or medical school.
Pre	2022-03-09 13:37:49	2022-03-09 13:39:14	100	84	True	2022-03-09 13:39:15	R_31nqtExiAsKEoAE					EN	Strongly agree	Didactic Sessions on advance directives should be offered by my hospital, residency program or medical school.
Pre	2022-03-09 13:42:08	2022-03-09 13:43:02	100	54	True	2022-03-09 13:43:02	R_3m351u8jfqAO7co					EN	Strongly agree	Didactic Sessions on advance directives should be offered by my hospital, residency program or medical school.
Pre	2022-03-09 13:44:23	2022-03-09 13:45:21	100	57	True	2022-03-09 13:45:21	R_3JxeeCcJcAbu0UF					EN	Strongly agree	Didactic Sessions on advance directives should be offered by my hospital, residency program or medical school.
Pre	2022-03-09 14:02:12	2022-03-09 14:02:53	100	41	True	2022-03-09 14:02:53	R_3sB4BmWyZEfMCPG					EN	Strongly agree	Didactic Sessions on advance directives should be offered by my hospital, residency program or medical school.
Pre	2022-03-09 14:01:46	2022-03-09 14:03:17	100	91	True	2022-03-09 14:03:17	R_3phw5SIPvuwigUs					EN	Strongly agree	Didactic Sessions on advance directives should be offered by my hospital, residency program or medical school.
Pre	2022-03-09 14:30:33	2022-03-09 14:31:33	100	60	True	2022-03-09 14:31:34	R_29M7fE3s8gR6ush					EN	Strongly agree	Didactic Sessions on advance directives should be offered by my hospital, residency program or medical school.
Pre	2022-03-09 14:30:24	2022-03-09 14:32:10	100	105	True	2022-03-09 14:32:10	R_OyawxPQVtxgAAGR					EN	Agree	Didactic Sessions on advance directives should be offered by my hospital, residency program or medical school.
Pre	2022-03-09 15:53:11	2022-03-09 15:54:05	100	53	True	2022-03-09 15:54:05	R_1DC0asArvVXSCir					EN	Agree	Didactic Sessions on advance directives should be offered by my hospital, residency program or medical school.
Pre	2022-03-09 16:22:53	2022-03-09 16:23:50	100	57	True	2022-03-09 16:23:51	R_3pipJn0pNF5Y4ry					EN	Agree	Didactic Sessions on advance directives should be offered by my hospital, residency program or medical school.
Pre	2022-03-09 16:33:36	2022-03-09 16:34:12	100	36	True	2022-03-09 16:34:12	R_2dRX6AljB616R0o					EN	Strongly agree	Didactic Sessions on advance directives should be offered by my hospital, residency program or medical school.
Pre	2022-03-09 17:01:13	2022-03-09 17:02:07	100	54	True	2022-03-09 17:02:07	R_d0TtTY43UjFETWp					EN	Strongly agree	Didactic Sessions on advance directives should be offered by my hospital, residency program or medical school.
Pre	2022-03-09 17:56:06	2022-03-09 17:57:45	100	98	True	2022-03-09 17:57:45	R_ZBK7Cy0cPitvg3v					EN	Strongly agree	Didactic Sessions on advance directives should be offered by my hospital, residency program or medical school.
Pre	2022-03-09 18:19:10	2022-03-09 18:20:19	100	69	True	2022-03-09 18:20:20	R_1dmBbqxhEKVcp4k					EN	Strongly agree	Didactic Sessions on advance directives should be offered by my hospital, residency program or medical school.
Pre	2022-03-09 19:31:02	2022-03-09 19:31:45	100	42	True	2022-03-09 19:31:45	R_WvzjiRii1zLGg2R					EN	Agree	Didactic Sessions on advance directives should be offered by my hospital, residency program or medical school.
Pre	2022-03-09 23:30:22	2022-03-09 23:30:53	100	30	True	2022-03-09 23:30:53	R_smXbW4trpjibwnT					EN	Disagree	Didactic Sessions on advance directives should be offered by my hospital, residency program or medical school.
Pre	2022-03-10 08:24:45	2022-03-10 08:25:54	100	68	True	2022-03-10 08:25:54	R_1l0mE475bLeitMg					EN	Agree	Didactic Sessions on advance directives should be offered by my hospital, residency program or medical school.
Pre	2022-03-10 08:25:42	2022-03-10 08:27:26	100	104	True	2022-03-10 08:27:27	R_3nB20OVZzXUU7ZF					EN	Agree	Didactic Sessions on advance directives should be offered by my hospital, residency program or medical school.
Pre	2022-03-10 09:08:05	2022-03-10 09:08:50	100	45	True	2022-03-10 09:08:50	R_27VF2PiPfVCQmdb					EN	Strongly agree	Didactic Sessions on advance directives should be offered by my hospital, residency program or medical school.
Pre	2022-03-10 11:01:51	2022-03-10 11:03:43	100	112	True	2022-03-10 11:03:44	R_p3OKa244lAwP39f					EN	Agree	Didactic Sessions on advance directives should be offered by my hospital, residency program or medical school.
Pre	2022-03-10 13:30:49	2022-03-10 13:31:36	100	46	True	2022-03-10 13:31:36	R_1Ca9RHADC8jhyAC					EN	Strongly agree	Didactic Sessions on advance directives should be offered by my hospital, residency program or medical school.
Pre	2022-03-11 02:02:14	2022-03-11 02:03:07	100	52	True	2022-03-11 02:03:07	R_31gtY0ON09HgaON					EN	Strongly agree	Didactic Sessions on advance directives should be offered by my hospital, residency program or medical school.
Pre	2022-03-11 09:47:06	2022-03-11 09:48:21	100	74	True	2022-03-11 09:48:22	R_11ch4IpEmSggggx					EN	Strongly agree	Didactic Sessions on advance directives should be offered by my hospital, residency program or medical school.
Pre	2022-03-11 10:17:16	2022-03-11 10:17:48	100	32	True	2022-03-11 10:17:48	R_3ef5l32kNElRoX0					EN	Agree	Didactic Sessions on advance directives should be offered by my hospital, residency program or medical school.
Pre	2022-03-11 12:03:24	2022-03-11 12:05:02	100	97	True	2022-03-11 12:05:02	R_3qr25QSYbXGNVG2					EN	Strongly agree	Didactic Sessions on advance directives should be offered by my hospital, residency program or medical school.
Pre	2022-03-15 06:14:07	2022-03-15 06:14:49	100	42	True	2022-03-15 06:14:49	R_1LRJlRBR9CERsAT					EN	Strongly agree	Didactic Sessions on advance directives should be offered by my hospital, residency program or medical school.
Post	2022-04-01 12:16:02	2022-04-01 12:16:37	100	34	True	2022-04-01 12:16:37	R_2U9391mkYeSpK0a					EN	Strongly agree	Didactic Sessions on advance directives should be offered by my hospital, residency program or medical school.
Post	2022-04-01 12:16:02	2022-04-01 12:16:37	100	35	True	2022-04-01 12:16:37	R_Rq9Du5CW2YI1g65					EN	Strongly agree	Didactic Sessions on advance directives should be offered by my hospital, residency program or medical school.
Post	2022-04-01 12:16:01	2022-04-01 12:16:39	100	38	True	2022-04-01 12:16:39	R_1IztcNEtGqyx67h					EN	Strongly agree	Didactic Sessions on advance directives should be offered by my hospital, residency program or medical school.
Post	2022-04-01 12:16:03	2022-04-01 12:16:41	100	37	True	2022-04-01 12:16:42	R_6KnpzAOqYOSgYoh					EN	Strongly agree	Didactic Sessions on advance directives should be offered by my hospital, residency program or medical school.
Post	2022-04-01 12:16:14	2022-04-01 12:16:45	100	30	True	2022-04-01 12:16:45	R_27JV1QHMrJPO7ZW					EN	Agree	Didactic Sessions on advance directives should be offered by my hospital, residency program or medical school.
Post	2022-04-01 12:16:07	2022-04-01 12:16:47	100	39	True	2022-04-01 12:16:47	R_1cUsdIPfNIrviu6					EN	Strongly agree	Didactic Sessions on advance directives should be offered by my hospital, residency program or medical school.
Post	2022-04-01 12:16:04	2022-04-01 12:16:50	100	46	True	2022-04-01 12:16:50	R_ahLKpbt2avOQfNT					EN	Strongly agree	Didactic Sessions on advance directives should be offered by my hospital, residency program or medical school.
Post	2022-04-01 12:16:12	2022-04-01 12:16:50	100	38	True	2022-04-01 12:16:51	R_snSAAwgM6Qqdfcl					EN	Agree	Didactic Sessions on advance directives should be offered by my hospital, residency program or medical school.
Post	2022-04-01 12:16:10	2022-04-01 12:17:04	100	53	True	2022-04-01 12:17:04	R_1r0ISBd1zPLyC6o					EN	Strongly agree	Didactic Sessions on advance directives should be offered by my hospital, residency program or medical school.
Post	2022-04-01 12:16:13	2022-04-01 12:17:09	100	56	True	2022-04-01 12:17:10	R_31SKY3sMedpgGzc					EN	Strongly agree	Didactic Sessions on advance directives should be offered by my hospital, residency program or medical school.
Post	2022-04-01 12:16:24	2022-04-01 12:17:10	100	45	True	2022-04-01 12:17:11	R_2QQBzFNFnghxmca					EN	Strongly agree	Didactic Sessions on advance directives should be offered by my hospital, residency program or medical school.
Post	2022-04-01 12:16:40	2022-04-01 12:17:29	100	48	True	2022-04-01 12:17:29	R_2vitxdVU7z6lkvI					EN	Agree	Didactic Sessions on advance directives should be offered by my hospital, residency program or medical school.
Post	2022-04-01 12:16:10	2022-04-01 12:17:29	100	78	True	2022-04-01 12:17:29	R_3shPUWcKZgSyepv					EN	Strongly agree	Didactic Sessions on advance directives should be offered by my hospital, residency program or medical school.
Post	2022-04-01 12:16:31	2022-04-01 12:17:34	100	62	True	2022-04-01 12:17:34	R_3GqbjHH4muYW0Ay					EN	Strongly agree	Didactic Sessions on advance directives should be offered by my hospital, residency program or medical school.
Post	2022-04-01 12:16:15	2022-04-01 12:17:34	100	78	True	2022-04-01 12:17:34	R_3MRJ1TlT916JaoH					EN	Strongly agree	Didactic Sessions on advance directives should be offered by my hospital, residency program or medical school.
Post	2022-04-01 12:16:48	2022-04-01 12:17:44	100	56	True	2022-04-01 12:17:45	R_pQ9ey0yoCZ4fMVX					EN	Strongly agree	Didactic Sessions on advance directives should be offered by my hospital, residency program or medical school.
Post	2022-04-01 12:16:09	2022-04-01 12:17:47	100	98	True	2022-04-01 12:17:47	R_2X0wgpKn6HCAX1k					EN	Strongly agree	Didactic Sessions on advance directives should be offered by my hospital, residency program or medical school.
Post	2022-04-01 12:16:03	2022-04-01 12:17:50	100	107	True	2022-04-01 12:17:50	R_2roPDUUks8QQmYP					EN	Strongly agree	Didactic Sessions on advance directives should be offered by my hospital, residency program or medical school.
Post	2022-04-01 12:16:26	2022-04-01 12:17:56	100	90	True	2022-04-01 12:17:57	R_Ams4iw3K7fEuCCR					EN	Agree	Didactic Sessions on advance directives should be offered by my hospital, residency program or medical school.
Post	2022-04-01 12:16:25	2022-04-01 12:18:02	100	96	True	2022-04-01 12:18:02	R_URpk7GMUyXjMQ7v					EN	Strongly agree	Didactic Sessions on advance directives should be offered by my hospital, residency program or medical school.
Post	2022-04-01 12:16:06	2022-04-01 12:18:40	100	153	True	2022-04-01 12:18:40	R_22VAchIubUtu5dz					EN	Strongly agree	Didactic Sessions on advance directives should be offered by my hospital, residency program or medical school.
Post	2022-04-01 12:16:20	2022-04-01 12:19:07	100	166	True	2022-04-01 12:19:07	R_1kOnIu5jZPdFBPv					EN	Agree	Didactic Sessions on advance directives should be offered by my hospital, residency program or medical school.
Post	2022-04-01 12:16:27	2022-04-01 12:19:34	100	187	True	2022-04-01 12:19:35	R_1IYOYfl92Rz4gqG					EN	Strongly agree	Didactic Sessions on advance directives should be offered by my hospital, residency program or medical school.
Post	2022-04-01 12:19:04	2022-04-01 12:19:59	100	55	True	2022-04-01 12:20:00	R_3r1fiosdctOieS7					EN	Strongly agree	Didactic Sessions on advance directives should be offered by my hospital, residency program or medical school.
Post	2022-04-01 12:19:21	2022-04-01 12:20:23	100	62	True	2022-04-01 12:20:23	R_1DGZ30SKVeSKtpQ					EN	Agree	Didactic Sessions on advance directives should be offered by my hospital, residency program or medical school.
Post	2022-04-01 12:16:08	2022-04-01 12:20:39	100	271	True	2022-04-01 12:20:39	R_1I4tjNe1luLYRXh					EN	Strongly agree	Didactic Sessions on advance directives should be offered by my hospital, residency program or medical school.
Post	2022-04-07 10:48:42	2022-04-07 10:49:43	100	61	True	2022-04-07 10:49:44	R_XQZTj0WYxE6LUyZ					EN	Strongly agree	Didactic Sessions on advance directives should be offered by my hospital, residency program or medical school.
Post	2022-04-07 12:00:01	2022-04-07 12:01:11	100	69	True	2022-04-07 12:01:11	R_24I5rIfosZA6sEn					EN	Strongly agree	Didactic Sessions on advance directives should be offered by my hospital, residency program or medical school.
Post	2022-04-07 12:01:01	2022-04-07 12:02:06	100	64	True	2022-04-07 12:02:06	R_2yfKMdkYgvKNGle					EN	Agree	Didactic Sessions on advance directives should be offered by my hospital, residency program or medical school.
Post	2022-04-07 12:01:18	2022-04-07 12:02:32	100	73	True	2022-04-07 12:02:33	R_3JKtidLFWuIDwTC					EN	Strongly agree	Didactic Sessions on advance directives should be offered by my hospital, residency program or medical school.
Post	2022-04-07 12:04:43	2022-04-07 12:05:04	100	20	True	2022-04-07 12:05:04	R_Oxrt2cLi18skr2V					EN	Agree	Didactic Sessions on advance directives should be offered by my hospital, residency program or medical school.
Post	2022-04-07 12:06:29	2022-04-07 12:07:20	100	50	True	2022-04-07 12:07:20	R_3pbwA8i5bOnplws					EN	Agree	Didactic Sessions on advance directives should be offered by my hospital, residency program or medical school.
Post	2022-04-07 13:11:38	2022-04-07 13:12:48	100	69	True	2022-04-07 13:12:48	R_3qwCsQU7acqXmD0					EN	Strongly disagree	Didactic Sessions on advance directives should be offered by my hospital, residency program or medical school.
Post	2022-04-07 17:21:47	2022-04-07 17:27:08	100	320	True	2022-04-07 17:27:08	R_2pSHfetWhBVIJrl					EN	Agree	Didactic Sessions on advance directives should be offered by my hospital, residency program or medical school.
Pre	2022-03-08 17:57:51	2022-03-08 17:58:48	100	56	True	2022-03-08 17:58:48	R_BzXd0qEssQCNuHT					EN	Agree	I am interested in participating in advance directive scenarios should they be offered at the simulation center.
Pre	2022-03-08 18:29:16	2022-03-08 18:30:18	100	62	True	2022-03-08 18:30:19	R_72p3q4Mym7SivTP					EN	Agree	I am interested in participating in advance directive scenarios should they be offered at the simulation center.
Pre	2022-03-08 19:37:46	2022-03-08 19:38:37	100	51	True	2022-03-08 19:38:37	R_2QyPd2eK7s0FW5x					EN	Strongly agree	I am interested in participating in advance directive scenarios should they be offered at the simulation center.
Pre	2022-03-09 09:19:10	2022-03-09 09:19:57	100	47	True	2022-03-09 09:19:57	R_11hjwXuuXtreHgW					EN	Neutral	I am interested in participating in advance directive scenarios should they be offered at the simulation center.
Pre	2022-03-09 12:45:31	2022-03-09 12:46:33	100	62	True	2022-03-09 12:46:34	R_9mHyH8DsmJnavVD					EN	Agree	I am interested in participating in advance directive scenarios should they be offered at the simulation center.
Pre	2022-03-09 12:46:04	2022-03-09 12:46:47	100	43	True	2022-03-09 12:46:47	R_1jdH5737kgjqiZM					EN	Strongly agree	I am interested in participating in advance directive scenarios should they be offered at the simulation center.
Pre	2022-03-09 12:49:31	2022-03-09 12:50:04	100	33	True	2022-03-09 12:50:05	R_yqZoDavgmJI32bT					EN	Strongly agree	I am interested in participating in advance directive scenarios should they be offered at the simulation center.
Pre	2022-03-09 12:48:59	2022-03-09 12:50:16	100	76	True	2022-03-09 12:50:16	R_3fDGdKvdhDFMsgF					EN	Neutral	I am interested in participating in advance directive scenarios should they be offered at the simulation center.
Pre	2022-03-09 12:43:53	2022-03-09 12:53:29	100	576	True	2022-03-09 12:53:30	R_1FgLAE2vhDf4xq1					EN	Agree	I am interested in participating in advance directive scenarios should they be offered at the simulation center.
Pre	2022-03-09 12:55:03	2022-03-09 12:55:34	100	31	True	2022-03-09 12:55:34	R_2YGiqxXK65T7itY					EN	Strongly agree	I am interested in participating in advance directive scenarios should they be offered at the simulation center.
Pre	2022-03-09 12:55:26	2022-03-09 12:56:09	100	42	True	2022-03-09 12:56:09	R_2thXQC83sxWoh2u					EN	Agree	I am interested in participating in advance directive scenarios should they be offered at the simulation center.
Pre	2022-03-09 12:57:09	2022-03-09 12:57:34	100	25	True	2022-03-09 12:57:35	R_zcMgjyMB559ya6R					EN	Agree	I am interested in participating in advance directive scenarios should they be offered at the simulation center.
Pre	2022-03-09 12:56:32	2022-03-09 12:58:04	100	92	True	2022-03-09 12:58:05	R_smXEWcPBdJ7d0WZ					EN	Agree	I am interested in participating in advance directive scenarios should they be offered at the simulation center.
Pre	2022-03-09 13:01:26	2022-03-09 13:02:03	100	36	True	2022-03-09 13:02:03	R_30iV5Ere6EN9Mf9					EN	Strongly agree	I am interested in participating in advance directive scenarios should they be offered at the simulation center.
Pre	2022-03-09 13:03:39	2022-03-09 13:04:26	100	46	True	2022-03-09 13:04:26	R_1jQgHOL0Pp99ZaF					EN	Agree	I am interested in participating in advance directive scenarios should they be offered at the simulation center.
Pre	2022-03-09 13:36:43	2022-03-09 13:37:28	100	45	True	2022-03-09 13:37:29	R_2WuSSxQ4MHMaTIF					EN	Agree	I am interested in participating in advance directive scenarios should they be offered at the simulation center.
Pre	2022-03-09 13:37:58	2022-03-09 13:38:51	100	52	True	2022-03-09 13:38:51	R_3CQpkEMrSHyvIyo					EN	Strongly agree	I am interested in participating in advance directive scenarios should they be offered at the simulation center.
Pre	2022-03-09 13:37:49	2022-03-09 13:39:14	100	84	True	2022-03-09 13:39:15	R_31nqtExiAsKEoAE					EN	Neutral	I am interested in participating in advance directive scenarios should they be offered at the simulation center.
Pre	2022-03-09 13:42:08	2022-03-09 13:43:02	100	54	True	2022-03-09 13:43:02	R_3m351u8jfqAO7co					EN	Agree	I am interested in participating in advance directive scenarios should they be offered at the simulation center.
Pre	2022-03-09 13:44:23	2022-03-09 13:45:21	100	57	True	2022-03-09 13:45:21	R_3JxeeCcJcAbu0UF					EN	Strongly agree	I am interested in participating in advance directive scenarios should they be offered at the simulation center.
Pre	2022-03-09 14:02:12	2022-03-09 14:02:53	100	41	True	2022-03-09 14:02:53	R_3sB4BmWyZEfMCPG					EN	Strongly agree	I am interested in participating in advance directive scenarios should they be offered at the simulation center.
Pre	2022-03-09 14:01:46	2022-03-09 14:03:17	100	91	True	2022-03-09 14:03:17	R_3phw5SIPvuwigUs					EN	Disagree	I am interested in participating in advance directive scenarios should they be offered at the simulation center.
Pre	2022-03-09 14:30:33	2022-03-09 14:31:33	100	60	True	2022-03-09 14:31:34	R_29M7fE3s8gR6ush					EN	Strongly agree	I am interested in participating in advance directive scenarios should they be offered at the simulation center.
Pre	2022-03-09 14:30:24	2022-03-09 14:32:10	100	105	True	2022-03-09 14:32:10	R_OyawxPQVtxgAAGR					EN	Agree	I am interested in participating in advance directive scenarios should they be offered at the simulation center.
Pre	2022-03-09 15:53:11	2022-03-09 15:54:05	100	53	True	2022-03-09 15:54:05	R_1DC0asArvVXSCir					EN	Agree	I am interested in participating in advance directive scenarios should they be offered at the simulation center.
Pre	2022-03-09 16:22:53	2022-03-09 16:23:50	100	57	True	2022-03-09 16:23:51	R_3pipJn0pNF5Y4ry					EN	Agree	I am interested in participating in advance directive scenarios should they be offered at the simulation center.
Pre	2022-03-09 16:33:36	2022-03-09 16:34:12	100	36	True	2022-03-09 16:34:12	R_2dRX6AljB616R0o					EN	Strongly agree	I am interested in participating in advance directive scenarios should they be offered at the simulation center.
Pre	2022-03-09 17:01:13	2022-03-09 17:02:07	100	54	True	2022-03-09 17:02:07	R_d0TtTY43UjFETWp					EN	Strongly agree	I am interested in participating in advance directive scenarios should they be offered at the simulation center.
Pre	2022-03-09 17:56:06	2022-03-09 17:57:45	100	98	True	2022-03-09 17:57:45	R_ZBK7Cy0cPitvg3v					EN	Strongly agree	I am interested in participating in advance directive scenarios should they be offered at the simulation center.
Pre	2022-03-09 18:19:10	2022-03-09 18:20:19	100	69	True	2022-03-09 18:20:20	R_1dmBbqxhEKVcp4k					EN	Strongly agree	I am interested in participating in advance directive scenarios should they be offered at the simulation center.
Pre	2022-03-09 19:31:02	2022-03-09 19:31:45	100	42	True	2022-03-09 19:31:45	R_WvzjiRii1zLGg2R					EN	Neutral	I am interested in participating in advance directive scenarios should they be offered at the simulation center.
Pre	2022-03-09 23:30:22	2022-03-09 23:30:53	100	30	True	2022-03-09 23:30:53	R_smXbW4trpjibwnT					EN	Disagree	I am interested in participating in advance directive scenarios should they be offered at the simulation center.
Pre	2022-03-10 08:24:45	2022-03-10 08:25:54	100	68	True	2022-03-10 08:25:54	R_1l0mE475bLeitMg					EN	Disagree	I am interested in participating in advance directive scenarios should they be offered at the simulation center.
Pre	2022-03-10 08:25:42	2022-03-10 08:27:26	100	104	True	2022-03-10 08:27:27	R_3nB20OVZzXUU7ZF					EN	Agree	I am interested in participating in advance directive scenarios should they be offered at the simulation center.
Pre	2022-03-10 09:08:05	2022-03-10 09:08:50	100	45	True	2022-03-10 09:08:50	R_27VF2PiPfVCQmdb					EN	Agree	I am interested in participating in advance directive scenarios should they be offered at the simulation center.
Pre	2022-03-10 11:01:51	2022-03-10 11:03:43	100	112	True	2022-03-10 11:03:44	R_p3OKa244lAwP39f					EN	Agree	I am interested in participating in advance directive scenarios should they be offered at the simulation center.
Pre	2022-03-10 13:30:49	2022-03-10 13:31:36	100	46	True	2022-03-10 13:31:36	R_1Ca9RHADC8jhyAC					EN	Neutral	I am interested in participating in advance directive scenarios should they be offered at the simulation center.
Pre	2022-03-11 02:02:14	2022-03-11 02:03:07	100	52	True	2022-03-11 02:03:07	R_31gtY0ON09HgaON					EN	Strongly agree	I am interested in participating in advance directive scenarios should they be offered at the simulation center.
Pre	2022-03-11 09:47:06	2022-03-11 09:48:21	100	74	True	2022-03-11 09:48:22	R_11ch4IpEmSggggx					EN	Agree	I am interested in participating in advance directive scenarios should they be offered at the simulation center.
Pre	2022-03-11 10:17:16	2022-03-11 10:17:48	100	32	True	2022-03-11 10:17:48	R_3ef5l32kNElRoX0					EN	Strongly agree	I am interested in participating in advance directive scenarios should they be offered at the simulation center.
Pre	2022-03-11 12:03:24	2022-03-11 12:05:02	100	97	True	2022-03-11 12:05:02	R_3qr25QSYbXGNVG2					EN	Neutral	I am interested in participating in advance directive scenarios should they be offered at the simulation center.
Pre	2022-03-15 06:14:07	2022-03-15 06:14:49	100	42	True	2022-03-15 06:14:49	R_1LRJlRBR9CERsAT					EN	Agree	I am interested in participating in advance directive scenarios should they be offered at the simulation center.
Post	2022-04-01 12:16:02	2022-04-01 12:16:37	100	34	True	2022-04-01 12:16:37	R_2U9391mkYeSpK0a					EN	Agree	I am interested in participating in advance directive scenarios should they be offered at the simulation center.
Post	2022-04-01 12:16:02	2022-04-01 12:16:37	100	35	True	2022-04-01 12:16:37	R_Rq9Du5CW2YI1g65					EN	Strongly agree	I am interested in participating in advance directive scenarios should they be offered at the simulation center.
Post	2022-04-01 12:16:01	2022-04-01 12:16:39	100	38	True	2022-04-01 12:16:39	R_1IztcNEtGqyx67h					EN	Strongly agree	I am interested in participating in advance directive scenarios should they be offered at the simulation center.
Post	2022-04-01 12:16:03	2022-04-01 12:16:41	100	37	True	2022-04-01 12:16:42	R_6KnpzAOqYOSgYoh					EN	Strongly agree	I am interested in participating in advance directive scenarios should they be offered at the simulation center.
Post	2022-04-01 12:16:14	2022-04-01 12:16:45	100	30	True	2022-04-01 12:16:45	R_27JV1QHMrJPO7ZW					EN	Agree	I am interested in participating in advance directive scenarios should they be offered at the simulation center.
Post	2022-04-01 12:16:07	2022-04-01 12:16:47	100	39	True	2022-04-01 12:16:47	R_1cUsdIPfNIrviu6					EN	Strongly agree	I am interested in participating in advance directive scenarios should they be offered at the simulation center.
Post	2022-04-01 12:16:04	2022-04-01 12:16:50	100	46	True	2022-04-01 12:16:50	R_ahLKpbt2avOQfNT					EN	Strongly agree	I am interested in participating in advance directive scenarios should they be offered at the simulation center.
Post	2022-04-01 12:16:12	2022-04-01 12:16:50	100	38	True	2022-04-01 12:16:51	R_snSAAwgM6Qqdfcl					EN	Agree	I am interested in participating in advance directive scenarios should they be offered at the simulation center.
Post	2022-04-01 12:16:10	2022-04-01 12:17:04	100	53	True	2022-04-01 12:17:04	R_1r0ISBd1zPLyC6o					EN	Strongly agree	I am interested in participating in advance directive scenarios should they be offered at the simulation center.
Post	2022-04-01 12:16:13	2022-04-01 12:17:09	100	56	True	2022-04-01 12:17:10	R_31SKY3sMedpgGzc					EN	Strongly agree	I am interested in participating in advance directive scenarios should they be offered at the simulation center.
Post	2022-04-01 12:16:24	2022-04-01 12:17:10	100	45	True	2022-04-01 12:17:11	R_2QQBzFNFnghxmca					EN	Agree	I am interested in participating in advance directive scenarios should they be offered at the simulation center.
Post	2022-04-01 12:16:40	2022-04-01 12:17:29	100	48	True	2022-04-01 12:17:29	R_2vitxdVU7z6lkvI					EN	Agree	I am interested in participating in advance directive scenarios should they be offered at the simulation center.
Post	2022-04-01 12:16:10	2022-04-01 12:17:29	100	78	True	2022-04-01 12:17:29	R_3shPUWcKZgSyepv					EN	Agree	I am interested in participating in advance directive scenarios should they be offered at the simulation center.
Post	2022-04-01 12:16:31	2022-04-01 12:17:34	100	62	True	2022-04-01 12:17:34	R_3GqbjHH4muYW0Ay					EN	Strongly agree	I am interested in participating in advance directive scenarios should they be offered at the simulation center.
Post	2022-04-01 12:16:15	2022-04-01 12:17:34	100	78	True	2022-04-01 12:17:34	R_3MRJ1TlT916JaoH					EN	Neutral	I am interested in participating in advance directive scenarios should they be offered at the simulation center.
Post	2022-04-01 12:16:48	2022-04-01 12:17:44	100	56	True	2022-04-01 12:17:45	R_pQ9ey0yoCZ4fMVX					EN	Strongly agree	I am interested in participating in advance directive scenarios should they be offered at the simulation center.
Post	2022-04-01 12:16:09	2022-04-01 12:17:47	100	98	True	2022-04-01 12:17:47	R_2X0wgpKn6HCAX1k					EN	Neutral	I am interested in participating in advance directive scenarios should they be offered at the simulation center.
Post	2022-04-01 12:16:03	2022-04-01 12:17:50	100	107	True	2022-04-01 12:17:50	R_2roPDUUks8QQmYP					EN	Strongly agree	I am interested in participating in advance directive scenarios should they be offered at the simulation center.
Post	2022-04-01 12:16:26	2022-04-01 12:17:56	100	90	True	2022-04-01 12:17:57	R_Ams4iw3K7fEuCCR					EN	Agree	I am interested in participating in advance directive scenarios should they be offered at the simulation center.
Post	2022-04-01 12:16:25	2022-04-01 12:18:02	100	96	True	2022-04-01 12:18:02	R_URpk7GMUyXjMQ7v					EN	Neutral	I am interested in participating in advance directive scenarios should they be offered at the simulation center.
Post	2022-04-01 12:16:06	2022-04-01 12:18:40	100	153	True	2022-04-01 12:18:40	R_22VAchIubUtu5dz					EN	Strongly agree	I am interested in participating in advance directive scenarios should they be offered at the simulation center.
Post	2022-04-01 12:16:20	2022-04-01 12:19:07	100	166	True	2022-04-01 12:19:07	R_1kOnIu5jZPdFBPv					EN	Agree	I am interested in participating in advance directive scenarios should they be offered at the simulation center.
Post	2022-04-01 12:16:27	2022-04-01 12:19:34	100	187	True	2022-04-01 12:19:35	R_1IYOYfl92Rz4gqG					EN	Strongly agree	I am interested in participating in advance directive scenarios should they be offered at the simulation center.
Post	2022-04-01 12:19:04	2022-04-01 12:19:59	100	55	True	2022-04-01 12:20:00	R_3r1fiosdctOieS7					EN	Neutral	I am interested in participating in advance directive scenarios should they be offered at the simulation center.
Post	2022-04-01 12:19:21	2022-04-01 12:20:23	100	62	True	2022-04-01 12:20:23	R_1DGZ30SKVeSKtpQ					EN	Strongly agree	I am interested in participating in advance directive scenarios should they be offered at the simulation center.
Post	2022-04-01 12:16:08	2022-04-01 12:20:39	100	271	True	2022-04-01 12:20:39	R_1I4tjNe1luLYRXh					EN	Agree	I am interested in participating in advance directive scenarios should they be offered at the simulation center.
Post	2022-04-07 10:48:42	2022-04-07 10:49:43	100	61	True	2022-04-07 10:49:44	R_XQZTj0WYxE6LUyZ					EN	Strongly agree	I am interested in participating in advance directive scenarios should they be offered at the simulation center.
Post	2022-04-07 12:00:01	2022-04-07 12:01:11	100	69	True	2022-04-07 12:01:11	R_24I5rIfosZA6sEn					EN	Neutral	I am interested in participating in advance directive scenarios should they be offered at the simulation center.
Post	2022-04-07 12:01:01	2022-04-07 12:02:06	100	64	True	2022-04-07 12:02:06	R_2yfKMdkYgvKNGle					EN	Neutral	I am interested in participating in advance directive scenarios should they be offered at the simulation center.
Post	2022-04-07 12:01:18	2022-04-07 12:02:32	100	73	True	2022-04-07 12:02:33	R_3JKtidLFWuIDwTC					EN	Agree	I am interested in participating in advance directive scenarios should they be offered at the simulation center.
Post	2022-04-07 12:04:43	2022-04-07 12:05:04	100	20	True	2022-04-07 12:05:04	R_Oxrt2cLi18skr2V					EN	Agree	I am interested in participating in advance directive scenarios should they be offered at the simulation center.
Post	2022-04-07 12:06:29	2022-04-07 12:07:20	100	50	True	2022-04-07 12:07:20	R_3pbwA8i5bOnplws					EN	Agree	I am interested in participating in advance directive scenarios should they be offered at the simulation center.
Post	2022-04-07 13:11:38	2022-04-07 13:12:48	100	69	True	2022-04-07 13:12:48	R_3qwCsQU7acqXmD0					EN	Strongly agree	I am interested in participating in advance directive scenarios should they be offered at the simulation center.
Post	2022-04-07 17:21:47	2022-04-07 17:27:08	100	320	True	2022-04-07 17:27:08	R_2pSHfetWhBVIJrl					EN	Agree	I am interested in participating in advance directive scenarios should they be offered at the simulation center.
Pre	2022-03-08 17:57:51	2022-03-08 17:58:48	100	56	True	2022-03-08 17:58:48	R_BzXd0qEssQCNuHT					EN	Disagree	I do not need additional instruction on advance directives at this time
Pre	2022-03-08 18:29:16	2022-03-08 18:30:18	100	62	True	2022-03-08 18:30:19	R_72p3q4Mym7SivTP					EN	Disagree	I do not need additional instruction on advance directives at this time
Pre	2022-03-08 19:37:46	2022-03-08 19:38:37	100	51	True	2022-03-08 19:38:37	R_2QyPd2eK7s0FW5x					EN	Strongly disagree	I do not need additional instruction on advance directives at this time
Pre	2022-03-09 09:19:10	2022-03-09 09:19:57	100	47	True	2022-03-09 09:19:57	R_11hjwXuuXtreHgW					EN	Neutral	I do not need additional instruction on advance directives at this time
Pre	2022-03-09 12:45:31	2022-03-09 12:46:33	100	62	True	2022-03-09 12:46:34	R_9mHyH8DsmJnavVD					EN	Disagree	I do not need additional instruction on advance directives at this time
Pre	2022-03-09 12:46:04	2022-03-09 12:46:47	100	43	True	2022-03-09 12:46:47	R_1jdH5737kgjqiZM					EN	Disagree	I do not need additional instruction on advance directives at this time
Pre	2022-03-09 12:49:31	2022-03-09 12:50:04	100	33	True	2022-03-09 12:50:05	R_yqZoDavgmJI32bT					EN	Disagree	I do not need additional instruction on advance directives at this time
Pre	2022-03-09 12:48:59	2022-03-09 12:50:16	100	76	True	2022-03-09 12:50:16	R_3fDGdKvdhDFMsgF					EN	Disagree	I do not need additional instruction on advance directives at this time
Pre	2022-03-09 12:43:53	2022-03-09 12:53:29	100	576	True	2022-03-09 12:53:30	R_1FgLAE2vhDf4xq1					EN	Strongly disagree	I do not need additional instruction on advance directives at this time
Pre	2022-03-09 12:55:03	2022-03-09 12:55:34	100	31	True	2022-03-09 12:55:34	R_2YGiqxXK65T7itY					EN	Strongly disagree	I do not need additional instruction on advance directives at this time
Pre	2022-03-09 12:55:26	2022-03-09 12:56:09	100	42	True	2022-03-09 12:56:09	R_2thXQC83sxWoh2u					EN	Disagree	I do not need additional instruction on advance directives at this time
Pre	2022-03-09 12:57:09	2022-03-09 12:57:34	100	25	True	2022-03-09 12:57:35	R_zcMgjyMB559ya6R					EN	Disagree	I do not need additional instruction on advance directives at this time
Pre	2022-03-09 12:56:32	2022-03-09 12:58:04	100	92	True	2022-03-09 12:58:05	R_smXEWcPBdJ7d0WZ					EN	Disagree	I do not need additional instruction on advance directives at this time
Pre	2022-03-09 13:01:26	2022-03-09 13:02:03	100	36	True	2022-03-09 13:02:03	R_30iV5Ere6EN9Mf9					EN	Strongly disagree	I do not need additional instruction on advance directives at this time
Pre	2022-03-09 13:03:39	2022-03-09 13:04:26	100	46	True	2022-03-09 13:04:26	R_1jQgHOL0Pp99ZaF					EN	Disagree	I do not need additional instruction on advance directives at this time
Pre	2022-03-09 13:36:43	2022-03-09 13:37:28	100	45	True	2022-03-09 13:37:29	R_2WuSSxQ4MHMaTIF					EN	Disagree	I do not need additional instruction on advance directives at this time
Pre	2022-03-09 13:37:58	2022-03-09 13:38:51	100	52	True	2022-03-09 13:38:51	R_3CQpkEMrSHyvIyo					EN	Neutral	I do not need additional instruction on advance directives at this time
Pre	2022-03-09 13:37:49	2022-03-09 13:39:14	100	84	True	2022-03-09 13:39:15	R_31nqtExiAsKEoAE					EN	Disagree	I do not need additional instruction on advance directives at this time
Pre	2022-03-09 13:42:08	2022-03-09 13:43:02	100	54	True	2022-03-09 13:43:02	R_3m351u8jfqAO7co					EN	Disagree	I do not need additional instruction on advance directives at this time
Pre	2022-03-09 13:44:23	2022-03-09 13:45:21	100	57	True	2022-03-09 13:45:21	R_3JxeeCcJcAbu0UF					EN	Disagree	I do not need additional instruction on advance directives at this time
Pre	2022-03-09 14:02:12	2022-03-09 14:02:53	100	41	True	2022-03-09 14:02:53	R_3sB4BmWyZEfMCPG					EN	Strongly disagree	I do not need additional instruction on advance directives at this time
Pre	2022-03-09 14:01:46	2022-03-09 14:03:17	100	91	True	2022-03-09 14:03:17	R_3phw5SIPvuwigUs					EN	Disagree	I do not need additional instruction on advance directives at this time
Pre	2022-03-09 14:30:33	2022-03-09 14:31:33	100	60	True	2022-03-09 14:31:34	R_29M7fE3s8gR6ush					EN	Strongly disagree	I do not need additional instruction on advance directives at this time
Pre	2022-03-09 14:30:24	2022-03-09 14:32:10	100	105	True	2022-03-09 14:32:10	R_OyawxPQVtxgAAGR					EN	Disagree	I do not need additional instruction on advance directives at this time
Pre	2022-03-09 15:53:11	2022-03-09 15:54:05	100	53	True	2022-03-09 15:54:05	R_1DC0asArvVXSCir					EN	Disagree	I do not need additional instruction on advance directives at this time
Pre	2022-03-09 16:22:53	2022-03-09 16:23:50	100	57	True	2022-03-09 16:23:51	R_3pipJn0pNF5Y4ry					EN	Strongly disagree	I do not need additional instruction on advance directives at this time
Pre	2022-03-09 16:33:36	2022-03-09 16:34:12	100	36	True	2022-03-09 16:34:12	R_2dRX6AljB616R0o					EN	Strongly agree	I do not need additional instruction on advance directives at this time
Pre	2022-03-09 17:01:13	2022-03-09 17:02:07	100	54	True	2022-03-09 17:02:07	R_d0TtTY43UjFETWp					EN	Strongly disagree	I do not need additional instruction on advance directives at this time
Pre	2022-03-09 17:56:06	2022-03-09 17:57:45	100	98	True	2022-03-09 17:57:45	R_ZBK7Cy0cPitvg3v					EN	Disagree	I do not need additional instruction on advance directives at this time
Pre	2022-03-09 18:19:10	2022-03-09 18:20:19	100	69	True	2022-03-09 18:20:20	R_1dmBbqxhEKVcp4k					EN	Strongly disagree	I do not need additional instruction on advance directives at this time
Pre	2022-03-09 19:31:02	2022-03-09 19:31:45	100	42	True	2022-03-09 19:31:45	R_WvzjiRii1zLGg2R					EN	Strongly disagree	I do not need additional instruction on advance directives at this time
Pre	2022-03-09 23:30:22	2022-03-09 23:30:53	100	30	True	2022-03-09 23:30:53	R_smXbW4trpjibwnT					EN	Disagree	I do not need additional instruction on advance directives at this time
Pre	2022-03-10 08:24:45	2022-03-10 08:25:54	100	68	True	2022-03-10 08:25:54	R_1l0mE475bLeitMg					EN	Strongly agree	I do not need additional instruction on advance directives at this time
Pre	2022-03-10 08:25:42	2022-03-10 08:27:26	100	104	True	2022-03-10 08:27:27	R_3nB20OVZzXUU7ZF					EN	Disagree	I do not need additional instruction on advance directives at this time
Pre	2022-03-10 09:08:05	2022-03-10 09:08:50	100	45	True	2022-03-10 09:08:50	R_27VF2PiPfVCQmdb					EN	Disagree	I do not need additional instruction on advance directives at this time
Pre	2022-03-10 11:01:51	2022-03-10 11:03:43	100	112	True	2022-03-10 11:03:44	R_p3OKa244lAwP39f					EN	Disagree	I do not need additional instruction on advance directives at this time
Pre	2022-03-10 13:30:49	2022-03-10 13:31:36	100	46	True	2022-03-10 13:31:36	R_1Ca9RHADC8jhyAC					EN	Neutral	I do not need additional instruction on advance directives at this time
Pre	2022-03-11 02:02:14	2022-03-11 02:03:07	100	52	True	2022-03-11 02:03:07	R_31gtY0ON09HgaON					EN	Disagree	I do not need additional instruction on advance directives at this time
Pre	2022-03-11 09:47:06	2022-03-11 09:48:21	100	74	True	2022-03-11 09:48:22	R_11ch4IpEmSggggx					EN	Strongly disagree	I do not need additional instruction on advance directives at this time
Pre	2022-03-11 10:17:16	2022-03-11 10:17:48	100	32	True	2022-03-11 10:17:48	R_3ef5l32kNElRoX0					EN	Disagree	I do not need additional instruction on advance directives at this time
Pre	2022-03-11 12:03:24	2022-03-11 12:05:02	100	97	True	2022-03-11 12:05:02	R_3qr25QSYbXGNVG2					EN	Agree	I do not need additional instruction on advance directives at this time
Pre	2022-03-15 06:14:07	2022-03-15 06:14:49	100	42	True	2022-03-15 06:14:49	R_1LRJlRBR9CERsAT					EN	Disagree	I do not need additional instruction on advance directives at this time
Post	2022-04-01 12:16:02	2022-04-01 12:16:37	100	34	True	2022-04-01 12:16:37	R_2U9391mkYeSpK0a					EN	Disagree	I do not need additional instruction on advance directives at this time
Post	2022-04-01 12:16:02	2022-04-01 12:16:37	100	35	True	2022-04-01 12:16:37	R_Rq9Du5CW2YI1g65					EN	Disagree	I do not need additional instruction on advance directives at this time
Post	2022-04-01 12:16:01	2022-04-01 12:16:39	100	38	True	2022-04-01 12:16:39	R_1IztcNEtGqyx67h					EN	Disagree	I do not need additional instruction on advance directives at this time
Post	2022-04-01 12:16:03	2022-04-01 12:16:41	100	37	True	2022-04-01 12:16:42	R_6KnpzAOqYOSgYoh					EN	Disagree	I do not need additional instruction on advance directives at this time
Post	2022-04-01 12:16:14	2022-04-01 12:16:45	100	30	True	2022-04-01 12:16:45	R_27JV1QHMrJPO7ZW					EN	Neutral	I do not need additional instruction on advance directives at this time
Post	2022-04-01 12:16:07	2022-04-01 12:16:47	100	39	True	2022-04-01 12:16:47	R_1cUsdIPfNIrviu6					EN	Disagree	I do not need additional instruction on advance directives at this time
Post	2022-04-01 12:16:04	2022-04-01 12:16:50	100	46	True	2022-04-01 12:16:50	R_ahLKpbt2avOQfNT					EN	Disagree	I do not need additional instruction on advance directives at this time
Post	2022-04-01 12:16:12	2022-04-01 12:16:50	100	38	True	2022-04-01 12:16:51	R_snSAAwgM6Qqdfcl					EN	Agree	I do not need additional instruction on advance directives at this time
Post	2022-04-01 12:16:10	2022-04-01 12:17:04	100	53	True	2022-04-01 12:17:04	R_1r0ISBd1zPLyC6o					EN	Agree	I do not need additional instruction on advance directives at this time
Post	2022-04-01 12:16:13	2022-04-01 12:17:09	100	56	True	2022-04-01 12:17:10	R_31SKY3sMedpgGzc					EN	Disagree	I do not need additional instruction on advance directives at this time
Post	2022-04-01 12:16:24	2022-04-01 12:17:10	100	45	True	2022-04-01 12:17:11	R_2QQBzFNFnghxmca					EN	Neutral	I do not need additional instruction on advance directives at this time
Post	2022-04-01 12:16:40	2022-04-01 12:17:29	100	48	True	2022-04-01 12:17:29	R_2vitxdVU7z6lkvI					EN	Disagree	I do not need additional instruction on advance directives at this time
Post	2022-04-01 12:16:10	2022-04-01 12:17:29	100	78	True	2022-04-01 12:17:29	R_3shPUWcKZgSyepv					EN	Neutral	I do not need additional instruction on advance directives at this time
Post	2022-04-01 12:16:31	2022-04-01 12:17:34	100	62	True	2022-04-01 12:17:34	R_3GqbjHH4muYW0Ay					EN	Neutral	I do not need additional instruction on advance directives at this time
Post	2022-04-01 12:16:15	2022-04-01 12:17:34	100	78	True	2022-04-01 12:17:34	R_3MRJ1TlT916JaoH					EN	Disagree	I do not need additional instruction on advance directives at this time
Post	2022-04-01 12:16:48	2022-04-01 12:17:44	100	56	True	2022-04-01 12:17:45	R_pQ9ey0yoCZ4fMVX					EN	Disagree	I do not need additional instruction on advance directives at this time
Post	2022-04-01 12:16:09	2022-04-01 12:17:47	100	98	True	2022-04-01 12:17:47	R_2X0wgpKn6HCAX1k					EN	Agree	I do not need additional instruction on advance directives at this time
Post	2022-04-01 12:16:03	2022-04-01 12:17:50	100	107	True	2022-04-01 12:17:50	R_2roPDUUks8QQmYP					EN	Disagree	I do not need additional instruction on advance directives at this time
Post	2022-04-01 12:16:26	2022-04-01 12:17:56	100	90	True	2022-04-01 12:17:57	R_Ams4iw3K7fEuCCR					EN	Disagree	I do not need additional instruction on advance directives at this time
Post	2022-04-01 12:16:25	2022-04-01 12:18:02	100	96	True	2022-04-01 12:18:02	R_URpk7GMUyXjMQ7v					EN	Disagree	I do not need additional instruction on advance directives at this time
Post	2022-04-01 12:16:06	2022-04-01 12:18:40	100	153	True	2022-04-01 12:18:40	R_22VAchIubUtu5dz					EN	Strongly disagree	I do not need additional instruction on advance directives at this time
Post	2022-04-01 12:16:20	2022-04-01 12:19:07	100	166	True	2022-04-01 12:19:07	R_1kOnIu5jZPdFBPv					EN	Disagree	I do not need additional instruction on advance directives at this time
Post	2022-04-01 12:16:27	2022-04-01 12:19:34	100	187	True	2022-04-01 12:19:35	R_1IYOYfl92Rz4gqG					EN	Disagree	I do not need additional instruction on advance directives at this time
Post	2022-04-01 12:19:04	2022-04-01 12:19:59	100	55	True	2022-04-01 12:20:00	R_3r1fiosdctOieS7					EN	Neutral	I do not need additional instruction on advance directives at this time
Post	2022-04-01 12:19:21	2022-04-01 12:20:23	100	62	True	2022-04-01 12:20:23	R_1DGZ30SKVeSKtpQ					EN	Strongly disagree	I do not need additional instruction on advance directives at this time
Post	2022-04-01 12:16:08	2022-04-01 12:20:39	100	271	True	2022-04-01 12:20:39	R_1I4tjNe1luLYRXh					EN	Disagree	I do not need additional instruction on advance directives at this time
Post	2022-04-07 10:48:42	2022-04-07 10:49:43	100	61	True	2022-04-07 10:49:44	R_XQZTj0WYxE6LUyZ					EN	Strongly disagree	I do not need additional instruction on advance directives at this time
Post	2022-04-07 12:00:01	2022-04-07 12:01:11	100	69	True	2022-04-07 12:01:11	R_24I5rIfosZA6sEn					EN	Disagree	I do not need additional instruction on advance directives at this time
Post	2022-04-07 12:01:01	2022-04-07 12:02:06	100	64	True	2022-04-07 12:02:06	R_2yfKMdkYgvKNGle					EN	Disagree	I do not need additional instruction on advance directives at this time
Post	2022-04-07 12:01:18	2022-04-07 12:02:32	100	73	True	2022-04-07 12:02:33	R_3JKtidLFWuIDwTC					EN	Disagree	I do not need additional instruction on advance directives at this time
Post	2022-04-07 12:04:43	2022-04-07 12:05:04	100	20	True	2022-04-07 12:05:04	R_Oxrt2cLi18skr2V					EN	Agree	I do not need additional instruction on advance directives at this time
Post	2022-04-07 12:06:29	2022-04-07 12:07:20	100	50	True	2022-04-07 12:07:20	R_3pbwA8i5bOnplws					EN	Agree	I do not need additional instruction on advance directives at this time
Post	2022-04-07 13:11:38	2022-04-07 13:12:48	100	69	True	2022-04-07 13:12:48	R_3qwCsQU7acqXmD0					EN	Neutral	I do not need additional instruction on advance directives at this time
Post	2022-04-07 17:21:47	2022-04-07 17:27:08	100	320	True	2022-04-07 17:27:08	R_2pSHfetWhBVIJrl					EN	Disagree	I do not need additional instruction on advance directives at this time
Pre	2022-03-08 17:57:51	2022-03-08 17:58:48	100	56	True	2022-03-08 17:58:48	R_BzXd0qEssQCNuHT					EN	15	I have discussed Advance Directives with the following percentage of patients - Click to write Choice 1
Pre	2022-03-08 18:29:16	2022-03-08 18:30:18	100	62	True	2022-03-08 18:30:19	R_72p3q4Mym7SivTP					EN	30	I have discussed Advance Directives with the following percentage of patients - Click to write Choice 1
Pre	2022-03-08 19:37:46	2022-03-08 19:38:37	100	51	True	2022-03-08 19:38:37	R_2QyPd2eK7s0FW5x					EN	27	I have discussed Advance Directives with the following percentage of patients - Click to write Choice 1
Pre	2022-03-09 09:19:10	2022-03-09 09:19:57	100	47	True	2022-03-09 09:19:57	R_11hjwXuuXtreHgW					EN	57	I have discussed Advance Directives with the following percentage of patients - Click to write Choice 1
Pre	2022-03-09 12:45:31	2022-03-09 12:46:33	100	62	True	2022-03-09 12:46:34	R_9mHyH8DsmJnavVD					EN	10	I have discussed Advance Directives with the following percentage of patients - Click to write Choice 1
Pre	2022-03-09 12:46:04	2022-03-09 12:46:47	100	43	True	2022-03-09 12:46:47	R_1jdH5737kgjqiZM					EN	50	I have discussed Advance Directives with the following percentage of patients - Click to write Choice 1
Pre	2022-03-09 12:49:31	2022-03-09 12:50:04	100	33	True	2022-03-09 12:50:05	R_yqZoDavgmJI32bT					EN	5	I have discussed Advance Directives with the following percentage of patients - Click to write Choice 1
Pre	2022-03-09 12:48:59	2022-03-09 12:50:16	100	76	True	2022-03-09 12:50:16	R_3fDGdKvdhDFMsgF					EN	10	I have discussed Advance Directives with the following percentage of patients - Click to write Choice 1
Pre	2022-03-09 12:43:53	2022-03-09 12:53:29	100	576	True	2022-03-09 12:53:30	R_1FgLAE2vhDf4xq1					EN	15	I have discussed Advance Directives with the following percentage of patients - Click to write Choice 1
Pre	2022-03-09 12:55:03	2022-03-09 12:55:34	100	31	True	2022-03-09 12:55:34	R_2YGiqxXK65T7itY					EN	30	I have discussed Advance Directives with the following percentage of patients - Click to write Choice 1
Pre	2022-03-09 12:55:26	2022-03-09 12:56:09	100	42	True	2022-03-09 12:56:09	R_2thXQC83sxWoh2u					EN	30	I have discussed Advance Directives with the following percentage of patients - Click to write Choice 1
Pre	2022-03-09 12:57:09	2022-03-09 12:57:34	100	25	True	2022-03-09 12:57:35	R_zcMgjyMB559ya6R					EN	28	I have discussed Advance Directives with the following percentage of patients - Click to write Choice 1
Pre	2022-03-09 12:56:32	2022-03-09 12:58:04	100	92	True	2022-03-09 12:58:05	R_smXEWcPBdJ7d0WZ					EN	14	I have discussed Advance Directives with the following percentage of patients - Click to write Choice 1
Pre	2022-03-09 13:01:26	2022-03-09 13:02:03	100	36	True	2022-03-09 13:02:03	R_30iV5Ere6EN9Mf9					EN	30	I have discussed Advance Directives with the following percentage of patients - Click to write Choice 1
Pre	2022-03-09 13:03:39	2022-03-09 13:04:26	100	46	True	2022-03-09 13:04:26	R_1jQgHOL0Pp99ZaF					EN	20	I have discussed Advance Directives with the following percentage of patients - Click to write Choice 1
Pre	2022-03-09 13:36:43	2022-03-09 13:37:28	100	45	True	2022-03-09 13:37:29	R_2WuSSxQ4MHMaTIF					EN	8	I have discussed Advance Directives with the following percentage of patients - Click to write Choice 1
Pre	2022-03-09 13:37:58	2022-03-09 13:38:51	100	52	True	2022-03-09 13:38:51	R_3CQpkEMrSHyvIyo					EN	50	I have discussed Advance Directives with the following percentage of patients - Click to write Choice 1
Pre	2022-03-09 13:37:49	2022-03-09 13:39:14	100	84	True	2022-03-09 13:39:15	R_31nqtExiAsKEoAE					EN	20	I have discussed Advance Directives with the following percentage of patients - Click to write Choice 1
Pre	2022-03-09 13:42:08	2022-03-09 13:43:02	100	54	True	2022-03-09 13:43:02	R_3m351u8jfqAO7co					EN	0	I have discussed Advance Directives with the following percentage of patients - Click to write Choice 1
Pre	2022-03-09 13:44:23	2022-03-09 13:45:21	100	57	True	2022-03-09 13:45:21	R_3JxeeCcJcAbu0UF					EN	5	I have discussed Advance Directives with the following percentage of patients - Click to write Choice 1
Pre	2022-03-09 14:02:12	2022-03-09 14:02:53	100	41	True	2022-03-09 14:02:53	R_3sB4BmWyZEfMCPG					EN	30	I have discussed Advance Directives with the following percentage of patients - Click to write Choice 1
Pre	2022-03-09 14:01:46	2022-03-09 14:03:17	100	91	True	2022-03-09 14:03:17	R_3phw5SIPvuwigUs					EN	25	I have discussed Advance Directives with the following percentage of patients - Click to write Choice 1
Pre	2022-03-09 14:30:33	2022-03-09 14:31:33	100	60	True	2022-03-09 14:31:34	R_29M7fE3s8gR6ush					EN	40	I have discussed Advance Directives with the following percentage of patients - Click to write Choice 1
Pre	2022-03-09 14:30:24	2022-03-09 14:32:10	100	105	True	2022-03-09 14:32:10	R_OyawxPQVtxgAAGR					EN	30	I have discussed Advance Directives with the following percentage of patients - Click to write Choice 1
Pre	2022-03-09 15:53:11	2022-03-09 15:54:05	100	53	True	2022-03-09 15:54:05	R_1DC0asArvVXSCir					EN	5	I have discussed Advance Directives with the following percentage of patients - Click to write Choice 1
Pre	2022-03-09 16:22:53	2022-03-09 16:23:50	100	57	True	2022-03-09 16:23:51	R_3pipJn0pNF5Y4ry					EN	10	I have discussed Advance Directives with the following percentage of patients - Click to write Choice 1
Pre	2022-03-09 16:33:36	2022-03-09 16:34:12	100	36	True	2022-03-09 16:34:12	R_2dRX6AljB616R0o					EN	60	I have discussed Advance Directives with the following percentage of patients - Click to write Choice 1
Pre	2022-03-09 17:01:13	2022-03-09 17:02:07	100	54	True	2022-03-09 17:02:07	R_d0TtTY43UjFETWp					EN	21	I have discussed Advance Directives with the following percentage of patients - Click to write Choice 1
Pre	2022-03-09 17:56:06	2022-03-09 17:57:45	100	98	True	2022-03-09 17:57:45	R_ZBK7Cy0cPitvg3v					EN	70	I have discussed Advance Directives with the following percentage of patients - Click to write Choice 1
Pre	2022-03-09 18:19:10	2022-03-09 18:20:19	100	69	True	2022-03-09 18:20:20	R_1dmBbqxhEKVcp4k					EN		I have discussed Advance Directives with the following percentage of patients - Click to write Choice 1
Pre	2022-03-09 19:31:02	2022-03-09 19:31:45	100	42	True	2022-03-09 19:31:45	R_WvzjiRii1zLGg2R					EN		I have discussed Advance Directives with the following percentage of patients - Click to write Choice 1
Pre	2022-03-09 23:30:22	2022-03-09 23:30:53	100	30	True	2022-03-09 23:30:53	R_smXbW4trpjibwnT					EN	52	I have discussed Advance Directives with the following percentage of patients - Click to write Choice 1
Pre	2022-03-10 08:24:45	2022-03-10 08:25:54	100	68	True	2022-03-10 08:25:54	R_1l0mE475bLeitMg					EN	79	I have discussed Advance Directives with the following percentage of patients - Click to write Choice 1
Pre	2022-03-10 08:25:42	2022-03-10 08:27:26	100	104	True	2022-03-10 08:27:27	R_3nB20OVZzXUU7ZF					EN	30	I have discussed Advance Directives with the following percentage of patients - Click to write Choice 1
Pre	2022-03-10 09:08:05	2022-03-10 09:08:50	100	45	True	2022-03-10 09:08:50	R_27VF2PiPfVCQmdb					EN	19	I have discussed Advance Directives with the following percentage of patients - Click to write Choice 1
Pre	2022-03-10 11:01:51	2022-03-10 11:03:43	100	112	True	2022-03-10 11:03:44	R_p3OKa244lAwP39f					EN	10	I have discussed Advance Directives with the following percentage of patients - Click to write Choice 1
Pre	2022-03-10 13:30:49	2022-03-10 13:31:36	100	46	True	2022-03-10 13:31:36	R_1Ca9RHADC8jhyAC					EN	30	I have discussed Advance Directives with the following percentage of patients - Click to write Choice 1
Pre	2022-03-11 02:02:14	2022-03-11 02:03:07	100	52	True	2022-03-11 02:03:07	R_31gtY0ON09HgaON					EN	70	I have discussed Advance Directives with the following percentage of patients - Click to write Choice 1
Pre	2022-03-11 09:47:06	2022-03-11 09:48:21	100	74	True	2022-03-11 09:48:22	R_11ch4IpEmSggggx					EN	1	I have discussed Advance Directives with the following percentage of patients - Click to write Choice 1
Pre	2022-03-11 10:17:16	2022-03-11 10:17:48	100	32	True	2022-03-11 10:17:48	R_3ef5l32kNElRoX0					EN	50	I have discussed Advance Directives with the following percentage of patients - Click to write Choice 1
Pre	2022-03-11 12:03:24	2022-03-11 12:05:02	100	97	True	2022-03-11 12:05:02	R_3qr25QSYbXGNVG2					EN	50	I have discussed Advance Directives with the following percentage of patients - Click to write Choice 1
Pre	2022-03-15 06:14:07	2022-03-15 06:14:49	100	42	True	2022-03-15 06:14:49	R_1LRJlRBR9CERsAT					EN	30	I have discussed Advance Directives with the following percentage of patients - Click to write Choice 1
Post	2022-04-01 12:16:02	2022-04-01 12:16:37	100	34	True	2022-04-01 12:16:37	R_2U9391mkYeSpK0a					EN	20	I have discussed Advance Directives with the following percentage of patients - Click to write Choice 1
Post	2022-04-01 12:16:02	2022-04-01 12:16:37	100	35	True	2022-04-01 12:16:37	R_Rq9Du5CW2YI1g65					EN	70	I have discussed Advance Directives with the following percentage of patients - Click to write Choice 1
Post	2022-04-01 12:16:01	2022-04-01 12:16:39	100	38	True	2022-04-01 12:16:39	R_1IztcNEtGqyx67h					EN	21	I have discussed Advance Directives with the following percentage of patients - Click to write Choice 1
Post	2022-04-01 12:16:03	2022-04-01 12:16:41	100	37	True	2022-04-01 12:16:42	R_6KnpzAOqYOSgYoh					EN	50	I have discussed Advance Directives with the following percentage of patients - Click to write Choice 1
Post	2022-04-01 12:16:14	2022-04-01 12:16:45	100	30	True	2022-04-01 12:16:45	R_27JV1QHMrJPO7ZW					EN		I have discussed Advance Directives with the following percentage of patients - Click to write Choice 1
Post	2022-04-01 12:16:07	2022-04-01 12:16:47	100	39	True	2022-04-01 12:16:47	R_1cUsdIPfNIrviu6					EN	31	I have discussed Advance Directives with the following percentage of patients - Click to write Choice 1
Post	2022-04-01 12:16:04	2022-04-01 12:16:50	100	46	True	2022-04-01 12:16:50	R_ahLKpbt2avOQfNT					EN	8	I have discussed Advance Directives with the following percentage of patients - Click to write Choice 1
Post	2022-04-01 12:16:12	2022-04-01 12:16:50	100	38	True	2022-04-01 12:16:51	R_snSAAwgM6Qqdfcl					EN	70	I have discussed Advance Directives with the following percentage of patients - Click to write Choice 1
Post	2022-04-01 12:16:10	2022-04-01 12:17:04	100	53	True	2022-04-01 12:17:04	R_1r0ISBd1zPLyC6o					EN	20	I have discussed Advance Directives with the following percentage of patients - Click to write Choice 1
Post	2022-04-01 12:16:13	2022-04-01 12:17:09	100	56	True	2022-04-01 12:17:10	R_31SKY3sMedpgGzc					EN	33	I have discussed Advance Directives with the following percentage of patients - Click to write Choice 1
Post	2022-04-01 12:16:24	2022-04-01 12:17:10	100	45	True	2022-04-01 12:17:11	R_2QQBzFNFnghxmca					EN	100	I have discussed Advance Directives with the following percentage of patients - Click to write Choice 1
Post	2022-04-01 12:16:40	2022-04-01 12:17:29	100	48	True	2022-04-01 12:17:29	R_2vitxdVU7z6lkvI					EN	40	I have discussed Advance Directives with the following percentage of patients - Click to write Choice 1
Post	2022-04-01 12:16:10	2022-04-01 12:17:29	100	78	True	2022-04-01 12:17:29	R_3shPUWcKZgSyepv					EN	30	I have discussed Advance Directives with the following percentage of patients - Click to write Choice 1
Post	2022-04-01 12:16:31	2022-04-01 12:17:34	100	62	True	2022-04-01 12:17:34	R_3GqbjHH4muYW0Ay					EN	40	I have discussed Advance Directives with the following percentage of patients - Click to write Choice 1
Post	2022-04-01 12:16:15	2022-04-01 12:17:34	100	78	True	2022-04-01 12:17:34	R_3MRJ1TlT916JaoH					EN	52	I have discussed Advance Directives with the following percentage of patients - Click to write Choice 1
Post	2022-04-01 12:16:48	2022-04-01 12:17:44	100	56	True	2022-04-01 12:17:45	R_pQ9ey0yoCZ4fMVX					EN	54	I have discussed Advance Directives with the following percentage of patients - Click to write Choice 1
Post	2022-04-01 12:16:09	2022-04-01 12:17:47	100	98	True	2022-04-01 12:17:47	R_2X0wgpKn6HCAX1k					EN	49	I have discussed Advance Directives with the following percentage of patients - Click to write Choice 1
Post	2022-04-01 12:16:03	2022-04-01 12:17:50	100	107	True	2022-04-01 12:17:50	R_2roPDUUks8QQmYP					EN	10	I have discussed Advance Directives with the following percentage of patients - Click to write Choice 1
Post	2022-04-01 12:16:26	2022-04-01 12:17:56	100	90	True	2022-04-01 12:17:57	R_Ams4iw3K7fEuCCR					EN	95	I have discussed Advance Directives with the following percentage of patients - Click to write Choice 1
Post	2022-04-01 12:16:25	2022-04-01 12:18:02	100	96	True	2022-04-01 12:18:02	R_URpk7GMUyXjMQ7v					EN	21	I have discussed Advance Directives with the following percentage of patients - Click to write Choice 1
Post	2022-04-01 12:16:06	2022-04-01 12:18:40	100	153	True	2022-04-01 12:18:40	R_22VAchIubUtu5dz					EN	0	I have discussed Advance Directives with the following percentage of patients - Click to write Choice 1
Post	2022-04-01 12:16:20	2022-04-01 12:19:07	100	166	True	2022-04-01 12:19:07	R_1kOnIu5jZPdFBPv					EN	44	I have discussed Advance Directives with the following percentage of patients - Click to write Choice 1
Post	2022-04-01 12:16:27	2022-04-01 12:19:34	100	187	True	2022-04-01 12:19:35	R_1IYOYfl92Rz4gqG					EN	20	I have discussed Advance Directives with the following percentage of patients - Click to write Choice 1
Post	2022-04-01 12:19:04	2022-04-01 12:19:59	100	55	True	2022-04-01 12:20:00	R_3r1fiosdctOieS7					EN	10	I have discussed Advance Directives with the following percentage of patients - Click to write Choice 1
Post	2022-04-01 12:19:21	2022-04-01 12:20:23	100	62	True	2022-04-01 12:20:23	R_1DGZ30SKVeSKtpQ					EN	39	I have discussed Advance Directives with the following percentage of patients - Click to write Choice 1
Post	2022-04-01 12:16:08	2022-04-01 12:20:39	100	271	True	2022-04-01 12:20:39	R_1I4tjNe1luLYRXh					EN	25	I have discussed Advance Directives with the following percentage of patients - Click to write Choice 1
Post	2022-04-07 10:48:42	2022-04-07 10:49:43	100	61	True	2022-04-07 10:49:44	R_XQZTj0WYxE6LUyZ					EN	52	I have discussed Advance Directives with the following percentage of patients - Click to write Choice 1
Post	2022-04-07 12:00:01	2022-04-07 12:01:11	100	69	True	2022-04-07 12:01:11	R_24I5rIfosZA6sEn					EN	15	I have discussed Advance Directives with the following percentage of patients - Click to write Choice 1
Post	2022-04-07 12:01:01	2022-04-07 12:02:06	100	64	True	2022-04-07 12:02:06	R_2yfKMdkYgvKNGle					EN	53	I have discussed Advance Directives with the following percentage of patients - Click to write Choice 1
Post	2022-04-07 12:01:18	2022-04-07 12:02:32	100	73	True	2022-04-07 12:02:33	R_3JKtidLFWuIDwTC					EN	54	I have discussed Advance Directives with the following percentage of patients - Click to write Choice 1
Post	2022-04-07 12:04:43	2022-04-07 12:05:04	100	20	True	2022-04-07 12:05:04	R_Oxrt2cLi18skr2V					EN	100	I have discussed Advance Directives with the following percentage of patients - Click to write Choice 1
Post	2022-04-07 12:06:29	2022-04-07 12:07:20	100	50	True	2022-04-07 12:07:20	R_3pbwA8i5bOnplws					EN	70	I have discussed Advance Directives with the following percentage of patients - Click to write Choice 1
Post	2022-04-07 13:11:38	2022-04-07 13:12:48	100	69	True	2022-04-07 13:12:48	R_3qwCsQU7acqXmD0					EN	55	I have discussed Advance Directives with the following percentage of patients - Click to write Choice 1
Post	2022-04-07 17:21:47	2022-04-07 17:27:08	100	320	True	2022-04-07 17:27:08	R_2pSHfetWhBVIJrl					EN	58	I have discussed Advance Directives with the following percentage of patients - Click to write Choice 1

## Sheet: Combined
Survery	Start Date	End Date	Progress	Duration (in seconds)	Finished	Recorded Date	Response ID	Recipient Last Name	Recipient First Name	Recipient Email	External Data Reference	User Language	Advance directives should only be discussed with patients over 60	I have sufficient knowledge of advance directives, given my years of training.	I believe my experience with advance directives is adequate for the situations that I routinely encounter.	Didactic Sessions on advance directives should be offered by my hospital, residency program or medical school.	I am interested in participating in advance directive scenarios should they be offered at the simulation center.	I do not need additional instruction on advance directives at this time	I have discussed Advance Directives with the following percentage of patients - Click to write Choice 1
Pre	2022-03-08 17:57:51	2022-03-08 17:58:48	100	56	True	2022-03-08 17:58:48	R_BzXd0qEssQCNuHT					EN	Disagree	Disagree	Disagree	Agree	Agree	Disagree	15
Pre	2022-03-08 18:29:16	2022-03-08 18:30:18	100	62	True	2022-03-08 18:30:19	R_72p3q4Mym7SivTP					EN	Agree	Neutral	Neutral	Agree	Agree	Disagree	30
Pre	2022-03-08 19:37:46	2022-03-08 19:38:37	100	51	True	2022-03-08 19:38:37	R_2QyPd2eK7s0FW5x					EN	Disagree	Neutral	Disagree	Strongly agree	Strongly agree	Strongly disagree	27
Pre	2022-03-09 09:19:10	2022-03-09 09:19:57	100	47	True	2022-03-09 09:19:57	R_11hjwXuuXtreHgW					EN	Disagree	Neutral	Neutral	Neutral	Neutral	Neutral	57
Pre	2022-03-09 12:45:31	2022-03-09 12:46:33	100	62	True	2022-03-09 12:46:34	R_9mHyH8DsmJnavVD					EN	Agree	Disagree	Disagree	Agree	Agree	Disagree	10
Pre	2022-03-09 12:46:04	2022-03-09 12:46:47	100	43	True	2022-03-09 12:46:47	R_1jdH5737kgjqiZM					EN	Strongly disagree	Disagree	Disagree	Strongly agree	Strongly agree	Disagree	50
Pre	2022-03-09 12:49:31	2022-03-09 12:50:04	100	33	True	2022-03-09 12:50:05	R_yqZoDavgmJI32bT					EN	Strongly disagree	Disagree	Disagree	Strongly agree	Strongly agree	Disagree	5
Pre	2022-03-09 12:48:59	2022-03-09 12:50:16	100	76	True	2022-03-09 12:50:16	R_3fDGdKvdhDFMsgF					EN	Disagree	Neutral	Neutral	Agree	Neutral	Disagree	10
Pre	2022-03-09 12:43:53	2022-03-09 12:53:29	100	576	True	2022-03-09 12:53:30	R_1FgLAE2vhDf4xq1					EN	Disagree	Neutral	Neutral	Agree	Agree	Strongly disagree	15
Pre	2022-03-09 12:55:03	2022-03-09 12:55:34	100	31	True	2022-03-09 12:55:34	R_2YGiqxXK65T7itY					EN	Strongly disagree	Neutral	Disagree	Strongly agree	Strongly agree	Strongly disagree	30
Pre	2022-03-09 12:55:26	2022-03-09 12:56:09	100	42	True	2022-03-09 12:56:09	R_2thXQC83sxWoh2u					EN	Agree	Neutral	Neutral	Agree	Agree	Disagree	30
Pre	2022-03-09 12:57:09	2022-03-09 12:57:34	100	25	True	2022-03-09 12:57:35	R_zcMgjyMB559ya6R					EN	Disagree	Agree	Agree	Strongly agree	Agree	Disagree	28
Pre	2022-03-09 12:56:32	2022-03-09 12:58:04	100	92	True	2022-03-09 12:58:05	R_smXEWcPBdJ7d0WZ					EN	Neutral	Disagree	Neutral	Agree	Agree	Disagree	14
Pre	2022-03-09 13:01:26	2022-03-09 13:02:03	100	36	True	2022-03-09 13:02:03	R_30iV5Ere6EN9Mf9					EN	Disagree	Neutral	Neutral	Strongly agree	Strongly agree	Strongly disagree	30
Pre	2022-03-09 13:03:39	2022-03-09 13:04:26	100	46	True	2022-03-09 13:04:26	R_1jQgHOL0Pp99ZaF					EN	Strongly disagree	Neutral	Agree	Agree	Agree	Disagree	20
Pre	2022-03-09 13:36:43	2022-03-09 13:37:28	100	45	True	2022-03-09 13:37:29	R_2WuSSxQ4MHMaTIF					EN	Agree	Neutral	Neutral	Agree	Agree	Disagree	8
Pre	2022-03-09 13:37:58	2022-03-09 13:38:51	100	52	True	2022-03-09 13:38:51	R_3CQpkEMrSHyvIyo					EN	Disagree	Agree	Neutral	Strongly agree	Strongly agree	Neutral	50
Pre	2022-03-09 13:37:49	2022-03-09 13:39:14	100	84	True	2022-03-09 13:39:15	R_31nqtExiAsKEoAE					EN	Disagree	Agree	Neutral	Strongly agree	Neutral	Disagree	20
Pre	2022-03-09 13:42:08	2022-03-09 13:43:02	100	54	True	2022-03-09 13:43:02	R_3m351u8jfqAO7co					EN	Neutral	Disagree	Disagree	Strongly agree	Agree	Disagree	0
Pre	2022-03-09 13:44:23	2022-03-09 13:45:21	100	57	True	2022-03-09 13:45:21	R_3JxeeCcJcAbu0UF					EN	Strongly disagree	Disagree	Disagree	Strongly agree	Strongly agree	Disagree	5
Pre	2022-03-09 14:02:12	2022-03-09 14:02:53	100	41	True	2022-03-09 14:02:53	R_3sB4BmWyZEfMCPG					EN	Strongly disagree	Neutral	Neutral	Strongly agree	Strongly agree	Strongly disagree	30
Pre	2022-03-09 14:01:46	2022-03-09 14:03:17	100	91	True	2022-03-09 14:03:17	R_3phw5SIPvuwigUs					EN	Strongly disagree	Agree	Agree	Strongly agree	Disagree	Disagree	25
Pre	2022-03-09 14:30:33	2022-03-09 14:31:33	100	60	True	2022-03-09 14:31:34	R_29M7fE3s8gR6ush					EN	Strongly agree	Neutral	Disagree	Strongly agree	Strongly agree	Strongly disagree	40
Pre	2022-03-09 14:30:24	2022-03-09 14:32:10	100	105	True	2022-03-09 14:32:10	R_OyawxPQVtxgAAGR					EN	Disagree	Disagree	Disagree	Agree	Agree	Disagree	30
Pre	2022-03-09 15:53:11	2022-03-09 15:54:05	100	53	True	2022-03-09 15:54:05	R_1DC0asArvVXSCir					EN	Disagree	Neutral	Neutral	Agree	Agree	Disagree	5
Pre	2022-03-09 16:22:53	2022-03-09 16:23:50	100	57	True	2022-03-09 16:23:51	R_3pipJn0pNF5Y4ry					EN	Neutral	Disagree	Neutral	Agree	Agree	Strongly disagree	10
Pre	2022-03-09 16:33:36	2022-03-09 16:34:12	100	36	True	2022-03-09 16:34:12	R_2dRX6AljB616R0o					EN	Strongly agree	Agree	Agree	Strongly agree	Strongly agree	Strongly agree	60
Pre	2022-03-09 17:01:13	2022-03-09 17:02:07	100	54	True	2022-03-09 17:02:07	R_d0TtTY43UjFETWp					EN	Disagree	Neutral	Disagree	Strongly agree	Strongly agree	Strongly disagree	21
Pre	2022-03-09 17:56:06	2022-03-09 17:57:45	100	98	True	2022-03-09 17:57:45	R_ZBK7Cy0cPitvg3v					EN	Disagree	Agree	Strongly agree	Strongly agree	Strongly agree	Disagree	70
Pre	2022-03-09 18:19:10	2022-03-09 18:20:19	100	69	True	2022-03-09 18:20:20	R_1dmBbqxhEKVcp4k					EN	Strongly disagree	Disagree	Disagree	Strongly agree	Strongly agree	Strongly disagree
Pre	2022-03-09 19:31:02	2022-03-09 19:31:45	100	42	True	2022-03-09 19:31:45	R_WvzjiRii1zLGg2R					EN	Disagree	Disagree	Neutral	Agree	Neutral	Strongly disagree
Pre	2022-03-09 23:30:22	2022-03-09 23:30:53	100	30	True	2022-03-09 23:30:53	R_smXbW4trpjibwnT					EN	Disagree	Disagree	Neutral	Disagree	Disagree	Disagree	52
Pre	2022-03-10 08:24:45	2022-03-10 08:25:54	100	68	True	2022-03-10 08:25:54	R_1l0mE475bLeitMg					EN	Strongly disagree	Agree	Agree	Agree	Disagree	Strongly agree	79
Pre	2022-03-10 08:25:42	2022-03-10 08:27:26	100	104	True	2022-03-10 08:27:27	R_3nB20OVZzXUU7ZF					EN	Strongly disagree	Neutral	Neutral	Agree	Agree	Disagree	30
Pre	2022-03-10 09:08:05	2022-03-10 09:08:50	100	45	True	2022-03-10 09:08:50	R_27VF2PiPfVCQmdb					EN	Strongly disagree	Disagree	Disagree	Strongly agree	Agree	Disagree	19
Pre	2022-03-10 11:01:51	2022-03-10 11:03:43	100	112	True	2022-03-10 11:03:44	R_p3OKa244lAwP39f					EN	Strongly disagree	Agree	Neutral	Agree	Agree	Disagree	10
Pre	2022-03-10 13:30:49	2022-03-10 13:31:36	100	46	True	2022-03-10 13:31:36	R_1Ca9RHADC8jhyAC					EN	Neutral	Strongly agree	Strongly agree	Strongly agree	Neutral	Neutral	30
Pre	2022-03-11 02:02:14	2022-03-11 02:03:07	100	52	True	2022-03-11 02:03:07	R_31gtY0ON09HgaON					EN	Strongly disagree	Strongly agree	Strongly agree	Strongly agree	Strongly agree	Disagree	70
Pre	2022-03-11 09:47:06	2022-03-11 09:48:21	100	74	True	2022-03-11 09:48:22	R_11ch4IpEmSggggx					EN	Disagree	Disagree	Neutral	Strongly agree	Agree	Strongly disagree	1
Pre	2022-03-11 10:17:16	2022-03-11 10:17:48	100	32	True	2022-03-11 10:17:48	R_3ef5l32kNElRoX0					EN	Disagree	Neutral	Agree	Agree	Strongly agree	Disagree	50
Pre	2022-03-11 12:03:24	2022-03-11 12:05:02	100	97	True	2022-03-11 12:05:02	R_3qr25QSYbXGNVG2					EN	Strongly disagree	Strongly agree	Strongly agree	Strongly agree	Neutral	Agree	50
Pre	2022-03-15 06:14:07	2022-03-15 06:14:49	100	42	True	2022-03-15 06:14:49	R_1LRJlRBR9CERsAT					EN	Strongly disagree	Agree	Agree	Strongly agree	Agree	Disagree	30
Post	2022-04-01 12:16:02	2022-04-01 12:16:37	100	34	True	2022-04-01 12:16:37	R_2U9391mkYeSpK0a					EN	Strongly agree	Neutral	Agree	Strongly agree	Agree	Disagree	20
Post	2022-04-01 12:16:02	2022-04-01 12:16:37	100	35	True	2022-04-01 12:16:37	R_Rq9Du5CW2YI1g65					EN	Strongly disagree	Agree	Agree	Strongly agree	Strongly agree	Disagree	70
Post	2022-04-01 12:16:01	2022-04-01 12:16:39	100	38	True	2022-04-01 12:16:39	R_1IztcNEtGqyx67h					EN	Disagree	Agree	Agree	Strongly agree	Strongly agree	Disagree	21
Post	2022-04-01 12:16:03	2022-04-01 12:16:41	100	37	True	2022-04-01 12:16:42	R_6KnpzAOqYOSgYoh					EN	Disagree	Agree	Agree	Strongly agree	Strongly agree	Disagree	50
Post	2022-04-01 12:16:14	2022-04-01 12:16:45	100	30	True	2022-04-01 12:16:45	R_27JV1QHMrJPO7ZW					EN	Strongly agree	Agree	Agree	Agree	Agree	Neutral
Post	2022-04-01 12:16:07	2022-04-01 12:16:47	100	39	True	2022-04-01 12:16:47	R_1cUsdIPfNIrviu6					EN	Strongly disagree	Agree	Agree	Strongly agree	Strongly agree	Disagree	31
Post	2022-04-01 12:16:04	2022-04-01 12:16:50	100	46	True	2022-04-01 12:16:50	R_ahLKpbt2avOQfNT					EN	Strongly agree	Agree	Agree	Strongly agree	Strongly agree	Disagree	8
Post	2022-04-01 12:16:12	2022-04-01 12:16:50	100	38	True	2022-04-01 12:16:51	R_snSAAwgM6Qqdfcl					EN	Strongly agree	Strongly agree	Strongly agree	Agree	Agree	Agree	70
Post	2022-04-01 12:16:10	2022-04-01 12:17:04	100	53	True	2022-04-01 12:17:04	R_1r0ISBd1zPLyC6o					EN	Disagree	Agree	Agree	Strongly agree	Strongly agree	Agree	20
Post	2022-04-01 12:16:13	2022-04-01 12:17:09	100	56	True	2022-04-01 12:17:10	R_31SKY3sMedpgGzc					EN	Strongly disagree	Agree	Disagree	Strongly agree	Strongly agree	Disagree	33
Post	2022-04-01 12:16:24	2022-04-01 12:17:10	100	45	True	2022-04-01 12:17:11	R_2QQBzFNFnghxmca					EN	Disagree	Agree	Agree	Strongly agree	Agree	Neutral	100
Post	2022-04-01 12:16:40	2022-04-01 12:17:29	100	48	True	2022-04-01 12:17:29	R_2vitxdVU7z6lkvI					EN	Strongly disagree	Agree	Agree	Agree	Agree	Disagree	40
Post	2022-04-01 12:16:10	2022-04-01 12:17:29	100	78	True	2022-04-01 12:17:29	R_3shPUWcKZgSyepv					EN	Strongly disagree	Agree	Agree	Strongly agree	Agree	Neutral	30
Post	2022-04-01 12:16:31	2022-04-01 12:17:34	100	62	True	2022-04-01 12:17:34	R_3GqbjHH4muYW0Ay					EN	Strongly disagree	Agree	Agree	Strongly agree	Strongly agree	Neutral	40
Post	2022-04-01 12:16:15	2022-04-01 12:17:34	100	78	True	2022-04-01 12:17:34	R_3MRJ1TlT916JaoH					EN	Strongly disagree	Strongly agree	Strongly agree	Strongly agree	Neutral	Disagree	52
Post	2022-04-01 12:16:48	2022-04-01 12:17:44	100	56	True	2022-04-01 12:17:45	R_pQ9ey0yoCZ4fMVX					EN	Strongly disagree	Agree	Agree	Strongly agree	Strongly agree	Disagree	54
Post	2022-04-01 12:16:09	2022-04-01 12:17:47	100	98	True	2022-04-01 12:17:47	R_2X0wgpKn6HCAX1k					EN	Strongly agree	Agree	Agree	Strongly agree	Neutral	Agree	49
Post	2022-04-01 12:16:03	2022-04-01 12:17:50	100	107	True	2022-04-01 12:17:50	R_2roPDUUks8QQmYP					EN	Strongly disagree	Agree	Agree	Strongly agree	Strongly agree	Disagree	10
Post	2022-04-01 12:16:26	2022-04-01 12:17:56	100	90	True	2022-04-01 12:17:57	R_Ams4iw3K7fEuCCR					EN	Strongly disagree	Agree	Agree	Agree	Agree	Disagree	95
Post	2022-04-01 12:16:25	2022-04-01 12:18:02	100	96	True	2022-04-01 12:18:02	R_URpk7GMUyXjMQ7v					EN	Strongly disagree	Agree	Agree	Strongly agree	Neutral	Disagree	21
Post	2022-04-01 12:16:06	2022-04-01 12:18:40	100	153	True	2022-04-01 12:18:40	R_22VAchIubUtu5dz					EN	Disagree	Neutral	Neutral	Strongly agree	Strongly agree	Strongly disagree	0
Post	2022-04-01 12:16:20	2022-04-01 12:19:07	100	166	True	2022-04-01 12:19:07	R_1kOnIu5jZPdFBPv					EN	Agree	Neutral	Neutral	Agree	Agree	Disagree	44
Post	2022-04-01 12:16:27	2022-04-01 12:19:34	100	187	True	2022-04-01 12:19:35	R_1IYOYfl92Rz4gqG					EN	Disagree	Disagree	Neutral	Strongly agree	Strongly agree	Disagree	20
Post	2022-04-01 12:19:04	2022-04-01 12:19:59	100	55	True	2022-04-01 12:20:00	R_3r1fiosdctOieS7					EN	Disagree	Strongly agree	Agree	Strongly agree	Neutral	Neutral	10
Post	2022-04-01 12:19:21	2022-04-01 12:20:23	100	62	True	2022-04-01 12:20:23	R_1DGZ30SKVeSKtpQ					EN	Strongly disagree	Agree	Agree	Agree	Strongly agree	Strongly disagree	39
Post	2022-04-01 12:16:08	2022-04-01 12:20:39	100	271	True	2022-04-01 12:20:39	R_1I4tjNe1luLYRXh					EN	Strongly disagree	Agree	Agree	Strongly agree	Agree	Disagree	25
Post	2022-04-07 10:48:42	2022-04-07 10:49:43	100	61	True	2022-04-07 10:49:44	R_XQZTj0WYxE6LUyZ					EN	Strongly disagree	Neutral	Agree	Strongly agree	Strongly agree	Strongly disagree	52
Post	2022-04-07 12:00:01	2022-04-07 12:01:11	100	69	True	2022-04-07 12:01:11	R_24I5rIfosZA6sEn					EN	Strongly disagree	Neutral	Agree	Strongly agree	Neutral	Disagree	15
Post	2022-04-07 12:01:01	2022-04-07 12:02:06	100	64	True	2022-04-07 12:02:06	R_2yfKMdkYgvKNGle					EN	Strongly disagree	Agree	Agree	Agree	Neutral	Disagree	53
Post	2022-04-07 12:01:18	2022-04-07 12:02:32	100	73	True	2022-04-07 12:02:33	R_3JKtidLFWuIDwTC					EN	Disagree	Agree	Agree	Strongly agree	Agree	Disagree	54
Post	2022-04-07 12:04:43	2022-04-07 12:05:04	100	20	True	2022-04-07 12:05:04	R_Oxrt2cLi18skr2V					EN	Strongly disagree	Neutral	Agree	Agree	Agree	Agree	100
Post	2022-04-07 12:06:29	2022-04-07 12:07:20	100	50	True	2022-04-07 12:07:20	R_3pbwA8i5bOnplws					EN	Disagree	Agree	Agree	Agree	Agree	Agree	70
Post	2022-04-07 13:11:38	2022-04-07 13:12:48	100	69	True	2022-04-07 13:12:48	R_3qwCsQU7acqXmD0					EN	Strongly disagree	Agree	Agree	Strongly disagree	Strongly agree	Neutral	55
Post	2022-04-07 17:21:47	2022-04-07 17:27:08	100	320	True	2022-04-07 17:27:08	R_2pSHfetWhBVIJrl					EN	Disagree	Neutral	Neutral	Agree	Agree	Disagree	58

## Sheet: Post
StartDate	EndDate	Progress	Duration (in seconds)	Finished	RecordedDate	ResponseId	RecipientLastName	RecipientFirstName	RecipientEmail	ExternalReference	UserLanguage	QID1	Q2	Q3	Q4	Q5	Q6	Q7_1
Start Date	End Date	Progress	Duration (in seconds)	Finished	Recorded Date	Response ID	Recipient Last Name	Recipient First Name	Recipient Email	External Data Reference	User Language	Advance directives should only be discussed with patients over 60	I have sufficient knowledge of advance directives, given my years of training.	I believe my experience with advance directives is adequate for the situations that I routinely encounter.	Didactic Sessions on advance directives should be offered by my hospital, residency program or medical school.	I am interested in participating in advance directive scenarios should they be offered at the simulation center.	I do not need additional instruction on advance directives at this time	I have discussed Advance Directives with the following percentage of patients - Click to write Choice 1
2022-04-01 12:16:02	2022-04-01 12:16:37	100	34	True	2022-04-01 12:16:37	R_2U9391mkYeSpK0a					EN	Strongly agree	Neutral	Agree	Strongly agree	Agree	Disagree	20
2022-04-01 12:16:02	2022-04-01 12:16:37	100	35	True	2022-04-01 12:16:37	R_Rq9Du5CW2YI1g65					EN	Strongly disagree	Agree	Agree	Strongly agree	Strongly agree	Disagree	70	42.697
2022-04-01 12:16:01	2022-04-01 12:16:39	100	38	True	2022-04-01 12:16:39	R_1IztcNEtGqyx67h					EN	Disagree	Agree	Agree	Strongly agree	Strongly agree	Disagree	21	26.045
2022-04-01 12:16:03	2022-04-01 12:16:41	100	37	True	2022-04-01 12:16:42	R_6KnpzAOqYOSgYoh					EN	Disagree	Agree	Agree	Strongly agree	Strongly agree	Disagree	50
2022-04-01 12:16:14	2022-04-01 12:16:45	100	30	True	2022-04-01 12:16:45	R_27JV1QHMrJPO7ZW					EN	Strongly agree	Agree	Agree	Agree	Agree	Neutral
2022-04-01 12:16:07	2022-04-01 12:16:47	100	39	True	2022-04-01 12:16:47	R_1cUsdIPfNIrviu6					EN	Strongly disagree	Agree	Agree	Strongly agree	Strongly agree	Disagree	31
2022-04-01 12:16:04	2022-04-01 12:16:50	100	46	True	2022-04-01 12:16:50	R_ahLKpbt2avOQfNT					EN	Strongly agree	Agree	Agree	Strongly agree	Strongly agree	Disagree	8
2022-04-01 12:16:12	2022-04-01 12:16:50	100	38	True	2022-04-01 12:16:51	R_snSAAwgM6Qqdfcl					EN	Strongly agree	Strongly agree	Strongly agree	Agree	Agree	Agree	70
2022-04-01 12:16:10	2022-04-01 12:17:04	100	53	True	2022-04-01 12:17:04	R_1r0ISBd1zPLyC6o					EN	Disagree	Agree	Agree	Strongly agree	Strongly agree	Agree	20
2022-04-01 12:16:13	2022-04-01 12:17:09	100	56	True	2022-04-01 12:17:10	R_31SKY3sMedpgGzc					EN	Strongly disagree	Agree	Disagree	Strongly agree	Strongly agree	Disagree	33
2022-04-01 12:16:24	2022-04-01 12:17:10	100	45	True	2022-04-01 12:17:11	R_2QQBzFNFnghxmca					EN	Disagree	Agree	Agree	Strongly agree	Agree	Neutral	100
2022-04-01 12:16:40	2022-04-01 12:17:29	100	48	True	2022-04-01 12:17:29	R_2vitxdVU7z6lkvI					EN	Strongly disagree	Agree	Agree	Agree	Agree	Disagree	40
2022-04-01 12:16:10	2022-04-01 12:17:29	100	78	True	2022-04-01 12:17:29	R_3shPUWcKZgSyepv					EN	Strongly disagree	Agree	Agree	Strongly agree	Agree	Neutral	30
2022-04-01 12:16:31	2022-04-01 12:17:34	100	62	True	2022-04-01 12:17:34	R_3GqbjHH4muYW0Ay					EN	Strongly disagree	Agree	Agree	Strongly agree	Strongly agree	Neutral	40
2022-04-01 12:16:15	2022-04-01 12:17:34	100	78	True	2022-04-01 12:17:34	R_3MRJ1TlT916JaoH					EN	Strongly disagree	Strongly agree	Strongly agree	Strongly agree	Neutral	Disagree	52
2022-04-01 12:16:48	2022-04-01 12:17:44	100	56	True	2022-04-01 12:17:45	R_pQ9ey0yoCZ4fMVX					EN	Strongly disagree	Agree	Agree	Strongly agree	Strongly agree	Disagree	54
2022-04-01 12:16:09	2022-04-01 12:17:47	100	98	True	2022-04-01 12:17:47	R_2X0wgpKn6HCAX1k					EN	Strongly agree	Agree	Agree	Strongly agree	Neutral	Agree	49
2022-04-01 12:16:03	2022-04-01 12:17:50	100	107	True	2022-04-01 12:17:50	R_2roPDUUks8QQmYP					EN	Strongly disagree	Agree	Agree	Strongly agree	Strongly agree	Disagree	10
2022-04-01 12:16:26	2022-04-01 12:17:56	100	90	True	2022-04-01 12:17:57	R_Ams4iw3K7fEuCCR					EN	Strongly disagree	Agree	Agree	Agree	Agree	Disagree	95
2022-04-01 12:16:25	2022-04-01 12:18:02	100	96	True	2022-04-01 12:18:02	R_URpk7GMUyXjMQ7v					EN	Strongly disagree	Agree	Agree	Strongly agree	Neutral	Disagree	21
2022-04-01 12:16:06	2022-04-01 12:18:40	100	153	True	2022-04-01 12:18:40	R_22VAchIubUtu5dz					EN	Disagree	Neutral	Neutral	Strongly agree	Strongly agree	Strongly disagree	0
2022-04-01 12:16:20	2022-04-01 12:19:07	100	166	True	2022-04-01 12:19:07	R_1kOnIu5jZPdFBPv					EN	Agree	Neutral	Neutral	Agree	Agree	Disagree	44
2022-04-01 12:16:27	2022-04-01 12:19:34	100	187	True	2022-04-01 12:19:35	R_1IYOYfl92Rz4gqG					EN	Disagree	Disagree	Neutral	Strongly agree	Strongly agree	Disagree	20
2022-04-01 12:19:04	2022-04-01 12:19:59	100	55	True	2022-04-01 12:20:00	R_3r1fiosdctOieS7					EN	Disagree	Strongly agree	Agree	Strongly agree	Neutral	Neutral	10
2022-04-01 12:19:21	2022-04-01 12:20:23	100	62	True	2022-04-01 12:20:23	R_1DGZ30SKVeSKtpQ					EN	Strongly disagree	Agree	Agree	Agree	Strongly agree	Strongly disagree	39
2022-04-01 12:16:08	2022-04-01 12:20:39	100	271	True	2022-04-01 12:20:39	R_1I4tjNe1luLYRXh					EN	Strongly disagree	Agree	Agree	Strongly agree	Agree	Disagree	25
2022-04-07 10:48:42	2022-04-07 10:49:43	100	61	True	2022-04-07 10:49:44	R_XQZTj0WYxE6LUyZ					EN	Strongly disagree	Neutral	Agree	Strongly agree	Strongly agree	Strongly disagree	52
2022-04-07 12:00:01	2022-04-07 12:01:11	100	69	True	2022-04-07 12:01:11	R_24I5rIfosZA6sEn					EN	Strongly disagree	Neutral	Agree	Strongly agree	Neutral	Disagree	15
2022-04-07 12:01:01	2022-04-07 12:02:06	100	64	True	2022-04-07 12:02:06	R_2yfKMdkYgvKNGle					EN	Strongly disagree	Agree	Agree	Agree	Neutral	Disagree	53
2022-04-07 12:01:18	2022-04-07 12:02:32	100	73	True	2022-04-07 12:02:33	R_3JKtidLFWuIDwTC					EN	Disagree	Agree	Agree	Strongly agree	Agree	Disagree	54
2022-04-07 12:04:43	2022-04-07 12:05:04	100	20	True	2022-04-07 12:05:04	R_Oxrt2cLi18skr2V					EN	Strongly disagree	Neutral	Agree	Agree	Agree	Agree	100
2022-04-07 12:06:29	2022-04-07 12:07:20	100	50	True	2022-04-07 12:07:20	R_3pbwA8i5bOnplws					EN	Disagree	Agree	Agree	Agree	Agree	Agree	70
2022-04-07 13:11:38	2022-04-07 13:12:48	100	69	True	2022-04-07 13:12:48	R_3qwCsQU7acqXmD0					EN	Strongly disagree	Agree	Agree	Strongly disagree	Strongly agree	Neutral	55
2022-04-07 17:21:47	2022-04-07 17:27:08	100	320	True	2022-04-07 17:27:08	R_2pSHfetWhBVIJrl					EN	Disagree	Neutral	Neutral	Agree	Agree	Disagree	58

## Sheet: Pre
StartDate	EndDate	Progress	Duration (in seconds)	Finished	RecordedDate	ResponseId	RecipientLastName	RecipientFirstName	RecipientEmail	ExternalReference	UserLanguage	QID1	Q2	Q3	Q4	Q5	Q6	Q13_1
Start Date	End Date	Progress	Duration (in seconds)	Finished	Recorded Date	Response ID	Recipient Last Name	Recipient First Name	Recipient Email	External Data Reference	User Language	Advance directives should only be discussed with patients over 60	I have sufficient knowledge of advance directives, given my years of training.	I believe my experience with advance directives is adequate for the situations that I routinely encounter.	Didactic Sessions on advance directives should be offered by my hospital, residency program or medical school.	I am interested in participating in advance directive scenarios should they be offered at the simulation center.	I do not need additional instruction on advance directives at this time	I have discussed Advance Directives with the following percentage of patients - Click to write Choice 1
2022-03-08 17:57:51	2022-03-08 17:58:48	100	56	True	2022-03-08 17:58:48	R_BzXd0qEssQCNuHT					EN	Disagree	Disagree	Disagree	Agree	Agree	Disagree	15
2022-03-08 18:29:16	2022-03-08 18:30:18	100	62	True	2022-03-08 18:30:19	R_72p3q4Mym7SivTP					EN	Agree	Neutral	Neutral	Agree	Agree	Disagree	30	29.15	42.697	0.583348
2022-03-08 19:37:46	2022-03-08 19:38:37	100	51	True	2022-03-08 19:38:37	R_2QyPd2eK7s0FW5x					EN	Disagree	Neutral	Disagree	Strongly agree	Strongly agree	Strongly disagree	27	20.4005	26.045
2022-03-09 09:19:10	2022-03-09 09:19:57	100	47	True	2022-03-09 09:19:57	R_11hjwXuuXtreHgW					EN	Disagree	Neutral	Neutral	Neutral	Neutral	Neutral	57
2022-03-09 12:45:31	2022-03-09 12:46:33	100	62	True	2022-03-09 12:46:34	R_9mHyH8DsmJnavVD					EN	Agree	Disagree	Disagree	Agree	Agree	Disagree	10
2022-03-09 12:46:04	2022-03-09 12:46:47	100	43	True	2022-03-09 12:46:47	R_1jdH5737kgjqiZM					EN	Strongly disagree	Disagree	Disagree	Strongly agree	Strongly agree	Disagree	50
2022-03-09 12:49:31	2022-03-09 12:50:04	100	33	True	2022-03-09 12:50:05	R_yqZoDavgmJI32bT					EN	Strongly disagree	Disagree	Disagree	Strongly agree	Strongly agree	Disagree	5
2022-03-09 12:48:59	2022-03-09 12:50:16	100	76	True	2022-03-09 12:50:16	R_3fDGdKvdhDFMsgF					EN	Disagree	Neutral	Neutral	Agree	Neutral	Disagree	10
2022-03-09 12:43:53	2022-03-09 12:53:29	100	576	True	2022-03-09 12:53:30	R_1FgLAE2vhDf4xq1					EN	Disagree	Neutral	Neutral	Agree	Agree	Strongly disagree	15
2022-03-09 12:55:03	2022-03-09 12:55:34	100	31	True	2022-03-09 12:55:34	R_2YGiqxXK65T7itY					EN	Strongly disagree	Neutral	Disagree	Strongly agree	Strongly agree	Strongly disagree	30
2022-03-09 12:55:26	2022-03-09 12:56:09	100	42	True	2022-03-09 12:56:09	R_2thXQC83sxWoh2u					EN	Agree	Neutral	Neutral	Agree	Agree	Disagree	30
2022-03-09 12:57:09	2022-03-09 12:57:34	100	25	True	2022-03-09 12:57:35	R_zcMgjyMB559ya6R					EN	Disagree	Agree	Agree	Strongly agree	Agree	Disagree	28
2022-03-09 12:56:32	2022-03-09 12:58:04	100	92	True	2022-03-09 12:58:05	R_smXEWcPBdJ7d0WZ					EN	Neutral	Disagree	Neutral	Agree	Agree	Disagree	14
2022-03-09 13:01:26	2022-03-09 13:02:03	100	36	True	2022-03-09 13:02:03	R_30iV5Ere6EN9Mf9					EN	Disagree	Neutral	Neutral	Strongly agree	Strongly agree	Strongly disagree	30
2022-03-09 13:03:39	2022-03-09 13:04:26	100	46	True	2022-03-09 13:04:26	R_1jQgHOL0Pp99ZaF					EN	Strongly disagree	Neutral	Agree	Agree	Agree	Disagree	20
2022-03-09 13:36:43	2022-03-09 13:37:28	100	45	True	2022-03-09 13:37:29	R_2WuSSxQ4MHMaTIF					EN	Agree	Neutral	Neutral	Agree	Agree	Disagree	8
2022-03-09 13:37:58	2022-03-09 13:38:51	100	52	True	2022-03-09 13:38:51	R_3CQpkEMrSHyvIyo					EN	Disagree	Agree	Neutral	Strongly agree	Strongly agree	Neutral	50
2022-03-09 13:37:49	2022-03-09 13:39:14	100	84	True	2022-03-09 13:39:15	R_31nqtExiAsKEoAE					EN	Disagree	Agree	Neutral	Strongly agree	Neutral	Disagree	20
2022-03-09 13:42:08	2022-03-09 13:43:02	100	54	True	2022-03-09 13:43:02	R_3m351u8jfqAO7co					EN	Neutral	Disagree	Disagree	Strongly agree	Agree	Disagree	0
2022-03-09 13:44:23	2022-03-09 13:45:21	100	57	True	2022-03-09 13:45:21	R_3JxeeCcJcAbu0UF					EN	Strongly disagree	Disagree	Disagree	Strongly agree	Strongly agree	Disagree	5
2022-03-09 14:02:12	2022-03-09 14:02:53	100	41	True	2022-03-09 14:02:53	R_3sB4BmWyZEfMCPG					EN	Strongly disagree	Neutral	Neutral	Strongly agree	Strongly agree	Strongly disagree	30
2022-03-09 14:01:46	2022-03-09 14:03:17	100	91	True	2022-03-09 14:03:17	R_3phw5SIPvuwigUs					EN	Strongly disagree	Agree	Agree	Strongly agree	Disagree	Disagree	25
2022-03-09 14:30:33	2022-03-09 14:31:33	100	60	True	2022-03-09 14:31:34	R_29M7fE3s8gR6ush					EN	Strongly agree	Neutral	Disagree	Strongly agree	Strongly agree	Strongly disagree	40
2022-03-09 14:30:24	2022-03-09 14:32:10	100	105	True	2022-03-09 14:32:10	R_OyawxPQVtxgAAGR					EN	Disagree	Disagree	Disagree	Agree	Agree	Disagree	30
2022-03-09 15:53:11	2022-03-09 15:54:05	100	53	True	2022-03-09 15:54:05	R_1DC0asArvVXSCir					EN	Disagree	Neutral	Neutral	Agree	Agree	Disagree	5
2022-03-09 16:22:53	2022-03-09 16:23:50	100	57	True	2022-03-09 16:23:51	R_3pipJn0pNF5Y4ry					EN	Neutral	Disagree	Neutral	Agree	Agree	Strongly disagree	10
2022-03-09 16:33:36	2022-03-09 16:34:12	100	36	True	2022-03-09 16:34:12	R_2dRX6AljB616R0o					EN	Strongly agree	Agree	Agree	Strongly agree	Strongly agree	Strongly agree	60
2022-03-09 17:01:13	2022-03-09 17:02:07	100	54	True	2022-03-09 17:02:07	R_d0TtTY43UjFETWp					EN	Disagree	Neutral	Disagree	Strongly agree	Strongly agree	Strongly disagree	21
2022-03-09 17:56:06	2022-03-09 17:57:45	100	98	True	2022-03-09 17:57:45	R_ZBK7Cy0cPitvg3v					EN	Disagree	Agree	Strongly agree	Strongly agree	Strongly agree	Disagree	70
2022-03-09 18:19:10	2022-03-09 18:20:19	100	69	True	2022-03-09 18:20:20	R_1dmBbqxhEKVcp4k					EN	Strongly disagree	Disagree	Disagree	Strongly agree	Strongly agree	Strongly disagree
2022-03-09 19:31:02	2022-03-09 19:31:45	100	42	True	2022-03-09 19:31:45	R_WvzjiRii1zLGg2R					EN	Disagree	Disagree	Neutral	Agree	Neutral	Strongly disagree
2022-03-09 23:30:22	2022-03-09 23:30:53	100	30	True	2022-03-09 23:30:53	R_smXbW4trpjibwnT					EN	Disagree	Disagree	Neutral	Disagree	Disagree	Disagree	52
2022-03-10 08:24:45	2022-03-10 08:25:54	100	68	True	2022-03-10 08:25:54	R_1l0mE475bLeitMg					EN	Strongly disagree	Agree	Agree	Agree	Disagree	Strongly agree	79
2022-03-10 08:25:42	2022-03-10 08:27:26	100	104	True	2022-03-10 08:27:27	R_3nB20OVZzXUU7ZF					EN	Strongly disagree	Neutral	Neutral	Agree	Agree	Disagree	30
2022-03-10 09:08:05	2022-03-10 09:08:50	100	45	True	2022-03-10 09:08:50	R_27VF2PiPfVCQmdb					EN	Strongly disagree	Disagree	Disagree	Strongly agree	Agree	Disagree	19
2022-03-10 11:01:51	2022-03-10 11:03:43	100	112	True	2022-03-10 11:03:44	R_p3OKa244lAwP39f					EN	Strongly disagree	Agree	Neutral	Agree	Agree	Disagree	10
2022-03-10 13:30:49	2022-03-10 13:31:36	100	46	True	2022-03-10 13:31:36	R_1Ca9RHADC8jhyAC					EN	Neutral	Strongly agree	Strongly agree	Strongly agree	Neutral	Neutral	30
2022-03-11 02:02:14	2022-03-11 02:03:07	100	52	True	2022-03-11 02:03:07	R_31gtY0ON09HgaON					EN	Strongly disagree	Strongly agree	Strongly agree	Strongly agree	Strongly agree	Disagree	70
2022-03-11 09:47:06	2022-03-11 09:48:21	100	74	True	2022-03-11 09:48:22	R_11ch4IpEmSggggx					EN	Disagree	Disagree	Neutral	Strongly agree	Agree	Strongly disagree	1
2022-03-11 10:17:16	2022-03-11 10:17:48	100	32	True	2022-03-11 10:17:48	R_3ef5l32kNElRoX0					EN	Disagree	Neutral	Agree	Agree	Strongly agree	Disagree	50
2022-03-11 12:03:24	2022-03-11 12:05:02	100	97	True	2022-03-11 12:05:02	R_3qr25QSYbXGNVG2					EN	Strongly disagree	Strongly agree	Strongly agree	Strongly agree	Neutral	Agree	50
2022-03-15 06:14:07	2022-03-15 06:14:49	100	42	True	2022-03-15 06:14:49	R_1LRJlRBR9CERsAT					EN	Strongly disagree	Agree	Agree	Strongly agree	Agree	Disagree	30
